# Supplementary material for: Bis[2-(benzyl­amino)pyridine-κN](2-formyl-6-methoxy­phenolato-κ2 O 1,O 6)(nitrato-κ2 O,O′)nickel(II)
Source: Acta Crystallogr Sect E Struct Rep Online. 2009 Sep 9;65(Pt 10):m1193–4. doi: 10.1107/S1600536809035570 (PMC2970399; doi:10.1107/S1600536809035570)
Supplement: Supplementary file 1 [file e-65-m1193-sup1.cif]

##############################################################################
###                                                                        ###
###        Electronic paper (Acta Crystallographica Section E)             ###
###                                                                        ###
##############################################################################
#                                                                            #
# This CIF contains the data in a paper accepted for publication in Acta     #
# Crystallographica Section E. It conforms to the requirements of Notes      #
# for Authors for Section E, and has been peer reviewed under the auspices   #
# of the IUCr Commission on Journals.                                        #
#                                                                            #
# Full details of the Crystallographic Information File format               #
# are given in the paper "The Crystallographic Information File (CIF):       #
# a New Standard Archive File for Crystallography" by S. R. Hall, F. H.      #
# Allen and I. D. Brown [Acta Cryst. (1991), A47, 655-685].                  #
#                                                                            #
# The current version of the core CIF dictionary is obtainable from          #
# ftp://ftp.iucr.org/pub/cif_core.dic. The current version number is 2.4.    #
#                                                                            #
# Software is freely available for graphical display of the structure(s) in  #
# this CIF.  For information consult the CIF home page http://www.iucr.org/  #
# cif/home.html                                                              #
#                                                                            #
# This file may be used for bona fide research purposes within the           #
# scientific community so long as proper attribution is given to the journal # 
# article from which it was obtained.                                        #
#                                                                            #
##############################################################################
                                             
data_I
_audit_creation_method     SHELXL-97
_chemical_name_systematic
;
Bis[2-(benzylamino)pyridine-\k<i>N</i>](2-formyl-6-methoxyphenolato-
\k^2^<i>O</i>^1^,<i>O</i>^6^)(nitrato-\k^2^<i>O</i>,<i>O</i>')nickel(II)
;
_chemical_name_common     ?
_chemical_formula_moiety     'C32 H31 N5 Ni O6'
_chemical_formula_sum     'C32 H31 N5 Ni O6'
_chemical_formula_iupac     '[Ni (C8 H7 O3) (N O3) (C12 H12 N2)2]'
_chemical_formula_weight     640.33
_chemical_melting_point     ?
_symmetry_cell_setting     monoclinic
_symmetry_space_group_name_H-M     'P 21/c'
loop_
    _symmetry_equiv_pos_as_xyz
    'x, y, z'
    '-x, y+1/2, -z+1/2'
    '-x, -y, -z'
    'x, -y-1/2, z-1/2'
_cell_length_a     10.3522(2)
_cell_length_b     16.7539(3)
_cell_length_c     16.8132(3)
_cell_angle_alpha     90.00
_cell_angle_beta     95.5831(17)
_cell_angle_gamma     90.00
_cell_volume     2902.25(9)
_cell_formula_units_Z     4
_cell_measurement_reflns_used     10239
_cell_measurement_theta_min     4.6368
_cell_measurement_theta_max     32.6958
_cell_measurement_temperature     110(2)
_exptl_crystal_description     plate
_exptl_crystal_colour     'deep green'
_exptl_crystal_size_max     0.48
_exptl_crystal_size_mid     0.41
_exptl_crystal_size_min     0.22
_exptl_crystal_density_diffrn     1.465
_exptl_crystal_density_meas     ?
_exptl_crystal_density_method     'not measured'
_exptl_crystal_F_000     1336
_exptl_absorpt_coefficient_mu     0.724
_exptl_absorpt_correction_type     multi-scan
_exptl_absorpt_process_details     '(CrysAlis Pro; Oxford Diffraction, 2009)'
_exptl_absorpt_correction_T_min     0.724
_exptl_absorpt_correction_T_max     0.861
_exptl_special_details
;
CrysAlisPro, Oxford Diffraction Ltd.,
Version 1.171.33.34d (release 27-02-2009 CrysAlis171 .NET)
(compiled Feb 27 2009,15:38:38)
Empirical absorption correction using spherical harmonics,
 implemented in SCALE3 ABSPACK scaling algorithm. (Oxford Diffraction, 2008)
;
_diffrn_ambient_temperature     110(2)
_diffrn_radiation_type     MoK\a
_diffrn_radiation_wavelength     0.71073
_diffrn_radiation_source     'Enhance (Mo) X-ray Source'
_diffrn_radiation_monochromator     graphite
_diffrn_measurement_device_type
;
Oxford Diffraction Xcalibur with a Ruby (Gemini Mo) detector
;
_diffrn_measurement_method     \w
_diffrn_detector_area_resol_mean     10.5081
_diffrn_reflns_number     21278
_diffrn_reflns_av_R_equivalents     0.0243
_diffrn_reflns_av_sigmaI/netI     0.0514
_diffrn_reflns_theta_min     4.65
_diffrn_reflns_theta_max     32.73
_diffrn_reflns_theta_full     25.00
_diffrn_measured_fraction_theta_max     0.899
_diffrn_measured_fraction_theta_full     0.991
_diffrn_reflns_limit_h_min     -15
_diffrn_reflns_limit_h_max     11
_diffrn_reflns_limit_k_min     -25
_diffrn_reflns_limit_k_max     23
_diffrn_reflns_limit_l_min     -25
_diffrn_reflns_limit_l_max     22
_diffrn_standards_number     2
_diffrn_standards_interval_count     50
_diffrn_standards_interval_time     ?
_diffrn_standards_decay_%     <2%
_refine_special_details
;
Refinement of <i>F</i>^2^ against ALL reflections. The weighted <i>R</i>-factor
<i>wR</i> and goodness of fit <i>S</i> are based on <i>F</i>^2^, conventional
<i>R</i>-factors <i>R</i> are based on <i>F</i>, with <i>F</i> set to zero for
negative <i>F</i>^2^. The threshold expression of <i>F</i>^2^ >
\s(<i>F</i>^2^) is used only for calculating <i>R</i>-factors(gt) <i>etc</i>.
and is not relevant to the choice of reflections for refinement.
<i>R</i>-factors based on <i>F</i>^2^ are statistically about twice as large
as those based on <i>F</i>, and <i>R</i>- factors based on ALL data will be
even larger.
;
_reflns_number_total     9636
_reflns_number_gt     6913
_reflns_threshold_expression     I>2\s(I)
_refine_ls_structure_factor_coef     Fsqd
_refine_ls_matrix_type     full
_refine_ls_R_factor_all     0.0502
_refine_ls_R_factor_gt     0.0313
_refine_ls_wR_factor_gt     0.0682
_refine_ls_wR_factor_ref     0.0706
_refine_ls_goodness_of_fit_ref     0.924
_refine_ls_restrained_S_all     0.924
_refine_ls_number_reflns     9636
_refine_ls_number_parameters     404
_refine_ls_number_restraints     0
_refine_ls_hydrogen_treatment     mixed
_refine_ls_weighting_scheme     calc
_refine_ls_weighting_details
                 'calc w=1/[\s^2^(Fo^2^)+(0.0363P)^2^] where P=(Fo^2^+2Fc^2^)/3'
_atom_sites_solution_hydrogens     geom
_atom_sites_solution_primary     direct
_atom_sites_solution_secondary     difmap
_refine_ls_shift/su_max     0.003
_refine_ls_shift/su_mean     0.000
_refine_diff_density_max     0.366
_refine_diff_density_min     -0.423
_refine_ls_extinction_method     none
_refine_ls_extinction_coef     ?
loop_
    _atom_type_symbol
    _atom_type_description
    _atom_type_scat_dispersion_real
    _atom_type_scat_dispersion_imag
    _atom_type_scat_source
    'C' 'C' 0.0033 0.0016
                         'International Tables Vol C Tables 4.2.6.8 and 6.1.1.4'
    'H' 'H' 0.0000 0.0000
                         'International Tables Vol C Tables 4.2.6.8 and 6.1.1.4'
    'N' 'N' 0.0061 0.0033
                         'International Tables Vol C Tables 4.2.6.8 and 6.1.1.4'
    'O' 'O' 0.0106 0.0060
                         'International Tables Vol C Tables 4.2.6.8 and 6.1.1.4'
    'Ni' 'Ni' 0.3393 1.1124
                         'International Tables Vol C Tables 4.2.6.8 and 6.1.1.4'
_computing_data_collection     'CrysAlis Pro (Oxford Diffraction, 2009)'
_computing_cell_refinement     'CrysAlis Pro (Oxford Diffraction, 2009)'
_computing_data_reduction     'CrysAlis Pro (Oxford Diffraction, 2009)'
_computing_structure_solution     'SHELXS97 (Sheldrick, 2008)'
_computing_structure_refinement     'SHELXL97 (Sheldrick, 2008)'
_computing_molecular_graphics     'SHELXTL (Sheldrick, 2008)'
_computing_publication_material     'SHELXTL (Sheldrick, 2008)'
loop_
    _atom_site_type_symbol
    _atom_site_label
    _atom_site_fract_x
    _atom_site_fract_y
    _atom_site_fract_z
    _atom_site_U_iso_or_equiv
    _atom_site_adp_type
    _atom_site_calc_flag
    _atom_site_refinement_flags
    _atom_site_occupancy
    _atom_site_disorder_assembly
    _atom_site_disorder_group
    Ni Ni 0.202156(14) 0.653615(8) 0.569477(9) 0.01381(4) Uani d . 1 . .
    O O1 0.02030(8) 0.63205(5) 0.61280(5) 0.01873(17) Uani d . 1 . .
    O O2 0.19371(8) 0.63743(5) 0.69558(5) 0.01888(18) Uani d . 1 . .
    O O3 0.00620(9) 0.61203(6) 0.74021(5) 0.0285(2) Uani d . 1 . .
    O O1A 0.39179(8) 0.66419(4) 0.57083(5) 0.01595(17) Uani d . 1 . .
    O O2A 0.21780(8) 0.53148(5) 0.56286(5) 0.01781(17) Uani d . 1 . .
    O O3A 0.62621(8) 0.71334(4) 0.61510(5) 0.01908(18) Uani d . 1 . .
    N N 0.07114(10) 0.62649(6) 0.68502(6) 0.0184(2) Uani d . 1 . .
    N N1B 0.14274(9) 0.65492(5) 0.44922(6) 0.01552(19) Uani d . 1 . .
    N N2B 0.30972(10) 0.73612(6) 0.41582(6) 0.0209(2) Uani d . 1 . .
    H H2BN 0.3426(14) 0.7295(8) 0.4665(9) 0.025 Uiso d . 1 . .
    N N1C 0.17410(10) 0.77842(6) 0.58129(6) 0.0164(2) Uani d . 1 . .
    N N2C 0.36709(10) 0.80155(6) 0.65929(7) 0.0202(2) Uani d . 1 . .
    H H2CN 0.3901(14) 0.7620(8) 0.6447(9) 0.024 Uiso d . 1 . .
    C C1A 0.47770(11) 0.60855(6) 0.59056(7) 0.0142(2) Uani d . 1 . .
    C C2A 0.60871(11) 0.63213(7) 0.61289(7) 0.0157(2) Uani d . 1 . .
    C C3A 0.75547(12) 0.74125(7) 0.63705(9) 0.0252(3) Uani d . 1 . .
    H H3AA 0.7832 0.7250 0.6921 0.038 Uiso calc R 1 . .
    H H3AB 0.7574 0.7996 0.6332 0.038 Uiso calc R 1 . .
    H H3AC 0.8143 0.7183 0.6009 0.038 Uiso calc R 1 . .
    C C4A 0.70497(12) 0.57673(7) 0.63104(7) 0.0188(2) Uani d . 1 . .
    H H4AA 0.7919 0.5939 0.6442 0.023 Uiso calc R 1 . .
    C C5A 0.67562(12) 0.49474(7) 0.63028(7) 0.0202(3) Uani d . 1 . .
    H H5AA 0.7424 0.4568 0.6435 0.024 Uiso calc R 1 . .
    C C6A 0.55120(12) 0.46981(7) 0.61059(7) 0.0185(2) Uani d . 1 . .
    H H6AA 0.5320 0.4143 0.6098 0.022 Uiso calc R 1 . .
    C C7A 0.45020(11) 0.52568(6) 0.59123(7) 0.0149(2) Uani d . 1 . .
    C C8A 0.32180(12) 0.49455(7) 0.57327(7) 0.0174(2) Uani d . 1 . .
    H H8AA 0.3155 0.4381 0.5687 0.021 Uiso calc R 1 . .
    C C1B 0.03721(12) 0.60977(7) 0.42644(8) 0.0191(2) Uani d . 1 . .
    H H1BA 0.0027 0.5774 0.4657 0.023 Uiso calc R 1 . .
    C C2B -0.02289(12) 0.60799(8) 0.35011(8) 0.0231(3) Uani d . 1 . .
    H H2BA -0.0960 0.5748 0.3364 0.028 Uiso calc R 1 . .
    C C3B 0.02721(13) 0.65673(7) 0.29319(8) 0.0246(3) Uani d . 1 . .
    H H3BA -0.0136 0.6583 0.2401 0.030 Uiso calc R 1 . .
    C C4B 0.13525(13) 0.70228(7) 0.31391(7) 0.0220(3) Uani d . 1 . .
    H H4BA 0.1692 0.7358 0.2754 0.026 Uiso calc R 1 . .
    C C5B 0.19575(11) 0.69900(7) 0.39280(7) 0.0167(2) Uani d . 1 . .
    C C6B 0.36416(13) 0.80128(8) 0.37277(10) 0.0317(3) Uani d . 1 . .
    H H6BA 0.3370 0.8524 0.3956 0.038 Uiso calc R 1 . .
    H H6BB 0.3268 0.7993 0.3163 0.038 Uiso calc R 1 . .
    C C7B 0.50969(12) 0.80081(7) 0.37477(7) 0.0185(2) Uani d . 1 . .
    C C8B 0.56829(14) 0.85753(7) 0.32841(8) 0.0255(3) Uani d . 1 . .
    H H8BA 0.5159 0.8945 0.2969 0.031 Uiso calc R 1 . .
    C C9B 0.70163(14) 0.86001(8) 0.32834(8) 0.0302(3) Uani d . 1 . .
    H H9BA 0.7401 0.8991 0.2972 0.036 Uiso calc R 1 . .
    C C10B 0.77964(14) 0.80634(8) 0.37307(9) 0.0314(3) Uani d . 1 . .
    H H10A 0.8712 0.8077 0.3719 0.038 Uiso calc R 1 . .
    C C11B 0.72309(13) 0.75061(8) 0.41959(8) 0.0274(3) Uani d . 1 . .
    H H11A 0.7760 0.7138 0.4510 0.033 Uiso calc R 1 . .
    C C12B 0.58900(12) 0.74829(7) 0.42047(7) 0.0207(3) Uani d . 1 . .
    H H12A 0.5512 0.7101 0.4529 0.025 Uiso calc R 1 . .
    C C1C 0.05938(12) 0.80597(7) 0.54716(7) 0.0200(2) Uani d . 1 . .
    H H1CA 0.0048 0.7697 0.5162 0.024 Uiso calc R 1 . .
    C C2C 0.01632(13) 0.88294(7) 0.55423(8) 0.0256(3) Uani d . 1 . .
    H H2CA -0.0657 0.8994 0.5293 0.031 Uiso calc R 1 . .
    C C3C 0.09726(14) 0.93606(7) 0.59929(8) 0.0271(3) Uani d . 1 . .
    H H3CA 0.0703 0.9896 0.6060 0.033 Uiso calc R 1 . .
    C C4C 0.21554(13) 0.91095(7) 0.63380(8) 0.0234(3) Uani d . 1 . .
    H H4CA 0.2718 0.9472 0.6637 0.028 Uiso calc R 1 . .
    C C5C 0.25326(12) 0.83049(7) 0.62454(7) 0.0175(2) Uani d . 1 . .
    C C6C 0.46296(12) 0.84853(7) 0.70677(7) 0.0215(2) Uani d . 1 . .
    H H6CA 0.5180 0.8119 0.7416 0.026 Uiso calc R 1 . .
    H H6CB 0.4172 0.8839 0.7420 0.026 Uiso calc R 1 . .
    C C7C 0.55110(12) 0.89975(7) 0.66056(7) 0.0182(2) Uani d . 1 . .
    C C8C 0.54335(13) 0.90071(7) 0.57792(8) 0.0216(3) Uani d . 1 . .
    H H8CA 0.4776 0.8707 0.5480 0.026 Uiso calc R 1 . .
    C C9C 0.63066(13) 0.94512(7) 0.53805(8) 0.0251(3) Uani d . 1 . .
    H H9CA 0.6248 0.9450 0.4813 0.030 Uiso calc R 1 . .
    C C10C 0.72632(13) 0.98958(7) 0.58141(9) 0.0262(3) Uani d . 1 . .
    H H10B 0.7858 1.0202 0.5544 0.031 Uiso calc R 1 . .
    C C11C 0.73488(14) 0.98918(8) 0.66394(9) 0.0289(3) Uani d . 1 . .
    H H11B 0.8006 1.0193 0.6938 0.035 Uiso calc R 1 . .
    C C12C 0.64761(13) 0.94482(8) 0.70305(8) 0.0264(3) Uani d . 1 . .
    H H12B 0.6536 0.9451 0.7598 0.032 Uiso calc R 1 . .
loop_
    _atom_site_aniso_label
    _atom_site_aniso_U_11
    _atom_site_aniso_U_22
    _atom_site_aniso_U_33
    _atom_site_aniso_U_12
    _atom_site_aniso_U_13
    _atom_site_aniso_U_23
    Ni 0.01023(7) 0.01481(7) 0.01645(7) 0.00088(6) 0.00155(5) 0.00061(6)
    O1 0.0134(4) 0.0241(4) 0.0185(4) 0.0016(3) 0.0008(3) 0.0026(3)
    O2 0.0127(4) 0.0226(4) 0.0211(4) 0.0008(3) 0.0010(3) 0.0001(3)
    O3 0.0223(5) 0.0413(5) 0.0234(5) 0.0010(4) 0.0104(4) 0.0052(4)
    O1A 0.0111(4) 0.0145(4) 0.0221(4) 0.0022(3) 0.0011(3) 0.0023(3)
    O2A 0.0153(4) 0.0168(4) 0.0215(4) -0.0003(3) 0.0029(3) 0.0001(3)
    O3A 0.0108(4) 0.0159(4) 0.0300(5) -0.0005(3) -0.0009(3) 0.0018(3)
    N 0.0152(5) 0.0192(5) 0.0212(5) 0.0023(4) 0.0036(4) 0.0009(4)
    N1B 0.0122(5) 0.0159(4) 0.0186(5) 0.0014(4) 0.0025(4) -0.0003(4)
    N2B 0.0193(6) 0.0219(5) 0.0215(5) -0.0045(4) 0.0014(4) 0.0043(4)
    N1C 0.0143(5) 0.0167(5) 0.0185(5) 0.0012(4) 0.0029(4) 0.0009(4)
    N2C 0.0180(5) 0.0170(5) 0.0253(6) 0.0014(4) 0.0003(4) -0.0052(4)
    C1A 0.0130(5) 0.0173(5) 0.0126(5) 0.0034(5) 0.0034(4) 0.0007(4)
    C2A 0.0136(6) 0.0181(5) 0.0157(5) 0.0013(5) 0.0028(4) 0.0016(4)
    C3A 0.0131(6) 0.0229(6) 0.0389(8) -0.0017(5) -0.0007(5) 0.0029(6)
    C4A 0.0130(6) 0.0234(6) 0.0199(6) 0.0023(5) 0.0011(5) 0.0003(5)
    C5A 0.0187(6) 0.0204(6) 0.0213(6) 0.0087(5) 0.0013(5) 0.0007(5)
    C6A 0.0225(6) 0.0157(5) 0.0176(6) 0.0041(5) 0.0030(5) 0.0003(4)
    C7A 0.0161(6) 0.0159(5) 0.0132(5) 0.0027(5) 0.0035(4) 0.0003(4)
    C8A 0.0215(6) 0.0144(5) 0.0167(6) -0.0004(5) 0.0042(5) 0.0004(4)
    C1B 0.0149(6) 0.0204(6) 0.0221(6) -0.0002(5) 0.0026(5) -0.0010(5)
    C2B 0.0171(6) 0.0275(6) 0.0245(7) -0.0018(5) 0.0004(5) -0.0047(5)
    C3B 0.0231(7) 0.0307(7) 0.0191(6) 0.0052(6) -0.0025(5) -0.0018(5)
    C4B 0.0258(7) 0.0218(6) 0.0187(6) 0.0023(5) 0.0042(5) 0.0009(5)
    C5B 0.0146(6) 0.0157(5) 0.0202(6) 0.0032(5) 0.0036(5) -0.0010(5)
    C6B 0.0232(7) 0.0243(6) 0.0471(9) -0.0016(6) 0.0009(6) 0.0174(6)
    C7B 0.0218(6) 0.0172(5) 0.0167(6) -0.0049(5) 0.0037(5) -0.0026(5)
    C8B 0.0331(8) 0.0228(6) 0.0209(6) -0.0066(6) 0.0049(5) 0.0023(5)
    C9B 0.0355(8) 0.0312(7) 0.0260(7) -0.0129(6) 0.0139(6) -0.0010(6)
    C10B 0.0227(7) 0.0376(8) 0.0355(8) -0.0064(6) 0.0108(6) -0.0058(6)
    C11B 0.0222(7) 0.0289(7) 0.0311(7) -0.0008(6) 0.0022(6) -0.0003(6)
    C12B 0.0234(7) 0.0193(6) 0.0200(6) -0.0037(5) 0.0047(5) -0.0004(5)
    C1C 0.0149(6) 0.0224(6) 0.0230(6) 0.0020(5) 0.0031(5) 0.0019(5)
    C2C 0.0214(7) 0.0245(6) 0.0315(7) 0.0079(5) 0.0054(6) 0.0048(6)
    C3C 0.0311(8) 0.0180(6) 0.0339(8) 0.0083(6) 0.0116(6) 0.0036(5)
    C4C 0.0257(7) 0.0174(6) 0.0280(7) -0.0002(5) 0.0070(5) -0.0018(5)
    C5C 0.0176(6) 0.0171(5) 0.0185(6) 0.0004(5) 0.0054(5) 0.0012(4)
    C6C 0.0223(6) 0.0233(6) 0.0184(6) -0.0018(5) -0.0002(5) -0.0033(5)
    C7C 0.0182(6) 0.0148(5) 0.0215(6) 0.0021(5) 0.0012(5) -0.0030(5)
    C8C 0.0209(6) 0.0226(6) 0.0206(6) 0.0016(5) -0.0018(5) -0.0025(5)
    C9C 0.0258(7) 0.0263(6) 0.0235(6) 0.0066(6) 0.0039(5) 0.0032(5)
    C10C 0.0247(7) 0.0180(6) 0.0376(8) 0.0026(5) 0.0110(6) 0.0010(5)
    C11C 0.0257(7) 0.0261(6) 0.0353(8) -0.0074(6) 0.0048(6) -0.0118(6)
    C12C 0.0281(7) 0.0283(7) 0.0228(7) -0.0041(6) 0.0025(5) -0.0085(5)
_geom_special_details
;
All e.s.d.'s (except the e.s.d. in the dihedral angle between two l.s. planes)
are estimated using the full covariance matrix. The cell e.s.d.'s are taken
into account individually in the estimation of e.s.d.'s in distances, angles
and torsion angles; correlations between e.s.d.'s in cell parameters are only
used when they are defined by crystal symmetry. An approximate (isotropic)
treatment of cell e.s.d.'s is used for estimating e.s.d.'s involving l.s.
planes.
;
loop_
    _geom_bond_atom_site_label_1
    _geom_bond_atom_site_label_2
    _geom_bond_site_symmetry_2
    _geom_bond_distance
    _geom_bond_publ_flag
    Ni O1A . 1.9690(8) y
    Ni N1B . 2.0555(10) y
    Ni O2A . 2.0565(8) y
    Ni O1 . 2.1148(8) y
    Ni N1C . 2.1230(9) y
    Ni O2 . 2.1476(9) y
    O1 N . 1.2790(13) ?
    O2 N . 1.2772(13) ?
    O3 N . 1.2218(13) ?
    O1A C1A . 1.3086(13) ?
    O2A C8A . 1.2393(14) ?
    O3A C2A . 1.3727(13) ?
    O3A C3A . 1.4315(15) ?
    N1B C1B . 1.3532(15) ?
    N1B C5B . 1.3594(15) ?
    N2B C5B . 1.3563(15) ?
    N2B C6B . 1.4536(16) ?
    N2B H2BN . 0.893(15) ?
    N1C C1C . 1.3491(15) ?
    N1C C5C . 1.3585(15) ?
    N2C C5C . 1.3532(16) ?
    N2C C6C . 1.4448(16) ?
    N2C H2CN . 0.754(14) ?
    C1A C7A . 1.4176(15) ?
    C1A C2A . 1.4273(16) ?
    C2A C4A . 1.3741(17) ?
    C3A H3AA . 0.9800 ?
    C3A H3AB . 0.9800 ?
    C3A H3AC . 0.9800 ?
    C4A C5A . 1.4066(17) ?
    C4A H4AA . 0.9500 ?
    C5A C6A . 1.3639(17) ?
    C5A H5AA . 0.9500 ?
    C6A C7A . 1.4174(16) ?
    C6A H6AA . 0.9500 ?
    C7A C8A . 1.4325(17) ?
    C8A H8AA . 0.9500 ?
    C1B C2B . 1.3709(17) ?
    C1B H1BA . 0.9500 ?
    C2B C3B . 1.3958(18) ?
    C2B H2BA . 0.9500 ?
    C3B C4B . 1.3708(18) ?
    C3B H3BA . 0.9500 ?
    C4B C5B . 1.4117(17) ?
    C4B H4BA . 0.9500 ?
    C6B C7B . 1.5037(18) ?
    C6B H6BA . 0.9900 ?
    C6B H6BB . 0.9900 ?
    C7B C12B . 1.3842(17) ?
    C7B C8B . 1.4038(16) ?
    C8B C9B . 1.381(2) ?
    C8B H8BA . 0.9500 ?
    C9B C10B . 1.381(2) ?
    C9B H9BA . 0.9500 ?
    C10B C11B . 1.3839(19) ?
    C10B H10A . 0.9500 ?
    C11B C12B . 1.3901(18) ?
    C11B H11A . 0.9500 ?
    C12B H12A . 0.9500 ?
    C1C C2C . 1.3735(17) ?
    C1C H1CA . 0.9500 ?
    C2C C3C . 1.394(2) ?
    C2C H2CA . 0.9500 ?
    C3C C4C . 1.3692(19) ?
    C3C H3CA . 0.9500 ?
    C4C C5C . 1.4163(16) ?
    C4C H4CA . 0.9500 ?
    C6C C7C . 1.5200(17) ?
    C6C H6CA . 0.9900 ?
    C6C H6CB . 0.9900 ?
    C7C C8C . 1.3840(17) ?
    C7C C12C . 1.3928(18) ?
    C8C C9C . 1.3920(18) ?
    C8C H8CA . 0.9500 ?
    C9C C10C . 1.3880(19) ?
    C9C H9CA . 0.9500 ?
    C10C C11C . 1.3818(19) ?
    C10C H10B . 0.9500 ?
    C11C C12C . 1.3845(19) ?
    C11C H11B . 0.9500 ?
    C12C H12B . 0.9500 ?
loop_
    _geom_angle_atom_site_label_1
    _geom_angle_atom_site_label_2
    _geom_angle_atom_site_label_3
    _geom_angle_site_symmetry_1
    _geom_angle_site_symmetry_3
    _geom_angle
    _geom_angle_publ_flag
    O1A Ni N1B . . 102.30(4) y
    O1A Ni O2A . . 90.37(3) y
    N1B Ni O2A . . 88.57(3) y
    O1A Ni O1 . . 158.65(3) y
    N1B Ni O1 . . 98.59(4) y
    O2A Ni O1 . . 85.76(3) y
    O1A Ni N1C . . 93.19(3) y
    N1B Ni N1C . . 92.92(4) y
    O2A Ni N1C . . 175.76(3) y
    O1 Ni N1C . . 90.09(3) y
    O1A Ni O2 . . 97.83(3) y
    N1B Ni O2 . . 159.29(4) y
    O2A Ni O2 . . 86.49(3) y
    O1 Ni O2 . . 61.01(3) y
    N1C Ni O2 . . 90.74(3) y
    N O1 Ni . . 92.38(6) y
    N O2 Ni . . 90.93(6) y
    C1A O1A Ni . . 126.23(7) ?
    C8A O2A Ni . . 124.12(8) ?
    C2A O3A C3A . . 116.64(9) ?
    O3 N O2 . . 122.38(10) ?
    O3 N O1 . . 121.97(10) ?
    O2 N O1 . . 115.65(10) ?
    C1B N1B C5B . . 118.41(10) ?
    C1B N1B Ni . . 115.38(8) ?
    C5B N1B Ni . . 126.14(8) ?
    C5B N2B C6B . . 124.80(11) ?
    C5B N2B H2BN . . 117.1(9) ?
    C6B N2B H2BN . . 116.0(9) ?
    C1C N1C C5C . . 117.93(10) ?
    C1C N1C Ni . . 114.83(8) ?
    C5C N1C Ni . . 126.99(8) ?
    C5C N2C C6C . . 124.47(10) ?
    C5C N2C H2CN . . 117.6(12) ?
    C6C N2C H2CN . . 116.0(12) ?
    O1A C1A C7A . . 124.58(10) ?
    O1A C1A C2A . . 118.33(10) ?
    C7A C1A C2A . . 117.09(10) ?
    O3A C2A C4A . . 124.92(11) ?
    O3A C2A C1A . . 113.64(9) ?
    C4A C2A C1A . . 121.43(10) ?
    O3A C3A H3AA . . 109.5 ?
    O3A C3A H3AB . . 109.5 ?
    H3AA C3A H3AB . . 109.5 ?
    O3A C3A H3AC . . 109.5 ?
    H3AA C3A H3AC . . 109.5 ?
    H3AB C3A H3AC . . 109.5 ?
    C2A C4A C5A . . 120.41(11) ?
    C2A C4A H4AA . . 119.8 ?
    C5A C4A H4AA . . 119.8 ?
    C6A C5A C4A . . 119.96(11) ?
    C6A C5A H5AA . . 120.0 ?
    C4A C5A H5AA . . 120.0 ?
    C5A C6A C7A . . 120.77(11) ?
    C5A C6A H6AA . . 119.6 ?
    C7A C6A H6AA . . 119.6 ?
    C6A C7A C1A . . 120.29(11) ?
    C6A C7A C8A . . 117.17(10) ?
    C1A C7A C8A . . 122.53(10) ?
    O2A C8A C7A . . 128.59(10) ?
    O2A C8A H8AA . . 115.7 ?
    C7A C8A H8AA . . 115.7 ?
    N1B C1B C2B . . 123.88(12) ?
    N1B C1B H1BA . . 118.1 ?
    C2B C1B H1BA . . 118.1 ?
    C1B C2B C3B . . 117.65(12) ?
    C1B C2B H2BA . . 121.2 ?
    C3B C2B H2BA . . 121.2 ?
    C4B C3B C2B . . 119.99(12) ?
    C4B C3B H3BA . . 120.0 ?
    C2B C3B H3BA . . 120.0 ?
    C3B C4B C5B . . 119.57(12) ?
    C3B C4B H4BA . . 120.2 ?
    C5B C4B H4BA . . 120.2 ?
    N2B C5B N1B . . 116.67(11) ?
    N2B C5B C4B . . 122.99(11) ?
    N1B C5B C4B . . 120.30(11) ?
    N2B C6B C7B . . 114.90(11) ?
    N2B C6B H6BA . . 108.5 ?
    C7B C6B H6BA . . 108.5 ?
    N2B C6B H6BB . . 108.5 ?
    C7B C6B H6BB . . 108.5 ?
    H6BA C6B H6BB . . 107.5 ?
    C12B C7B C8B . . 118.26(12) ?
    C12B C7B C6B . . 123.69(11) ?
    C8B C7B C6B . . 118.05(11) ?
    C9B C8B C7B . . 120.45(13) ?
    C9B C8B H8BA . . 119.8 ?
    C7B C8B H8BA . . 119.8 ?
    C8B C9B C10B . . 120.75(12) ?
    C8B C9B H9BA . . 119.6 ?
    C10B C9B H9BA . . 119.6 ?
    C9B C10B C11B . . 119.33(13) ?
    C9B C10B H10A . . 120.3 ?
    C11B C10B H10A . . 120.3 ?
    C10B C11B C12B . . 120.17(13) ?
    C10B C11B H11A . . 119.9 ?
    C12B C11B H11A . . 119.9 ?
    C7B C12B C11B . . 121.02(11) ?
    C7B C12B H12A . . 119.5 ?
    C11B C12B H12A . . 119.5 ?
    N1C C1C C2C . . 124.33(12) ?
    N1C C1C H1CA . . 117.8 ?
    C2C C1C H1CA . . 117.8 ?
    C1C C2C C3C . . 117.60(12) ?
    C1C C2C H2CA . . 121.2 ?
    C3C C2C H2CA . . 121.2 ?
    C4C C3C C2C . . 119.97(12) ?
    C4C C3C H3CA . . 120.0 ?
    C2C C3C H3CA . . 120.0 ?
    C3C C4C C5C . . 119.38(12) ?
    C3C C4C H4CA . . 120.3 ?
    C5C C4C H4CA . . 120.3 ?
    N2C C5C N1C . . 117.11(10) ?
    N2C C5C C4C . . 122.10(11) ?
    N1C C5C C4C . . 120.77(11) ?
    N2C C6C C7C . . 116.06(10) ?
    N2C C6C H6CA . . 108.3 ?
    C7C C6C H6CA . . 108.3 ?
    N2C C6C H6CB . . 108.3 ?
    C7C C6C H6CB . . 108.3 ?
    H6CA C6C H6CB . . 107.4 ?
    C8C C7C C12C . . 118.51(12) ?
    C8C C7C C6C . . 122.73(11) ?
    C12C C7C C6C . . 118.70(11) ?
    C7C C8C C9C . . 120.85(12) ?
    C7C C8C H8CA . . 119.6 ?
    C9C C8C H8CA . . 119.6 ?
    C10C C9C C8C . . 119.83(12) ?
    C10C C9C H9CA . . 120.1 ?
    C8C C9C H9CA . . 120.1 ?
    C11C C10C C9C . . 119.83(12) ?
    C11C C10C H10B . . 120.1 ?
    C9C C10C H10B . . 120.1 ?
    C10C C11C C12C . . 119.91(12) ?
    C10C C11C H11B . . 120.0 ?
    C12C C11C H11B . . 120.0 ?
    C11C C12C C7C . . 121.07(12) ?
    C11C C12C H12B . . 119.5 ?
    C7C C12C H12B . . 119.5 ?
loop_
    _geom_torsion_atom_site_label_1
    _geom_torsion_atom_site_label_2
    _geom_torsion_atom_site_label_3
    _geom_torsion_atom_site_label_4
    _geom_torsion_site_symmetry_1
    _geom_torsion_site_symmetry_2
    _geom_torsion_site_symmetry_3
    _geom_torsion_site_symmetry_4
    _geom_torsion
    _geom_torsion_publ_flag
    O1A Ni O1 N . . . . 7.28(12) ?
    N1B Ni O1 N . . . . 175.29(6) ?
    O2A Ni O1 N . . . . 87.39(6) ?
    N1C Ni O1 N . . . . -91.74(6) ?
    O2 Ni O1 N . . . . -0.94(6) ?
    O1A Ni O2 N . . . . -176.04(6) ?
    N1B Ni O2 N . . . . -9.64(12) ?
    O2A Ni O2 N . . . . -86.15(6) ?
    O1 Ni O2 N . . . . 0.94(6) ?
    N1C Ni O2 N . . . . 90.63(6) ?
    N1B Ni O1A C1A . . . . -109.42(9) ?
    O2A Ni O1A C1A . . . . -20.80(9) ?
    O1 Ni O1A C1A . . . . 58.45(13) ?
    N1C Ni O1A C1A . . . . 156.89(9) ?
    O2 Ni O1A C1A . . . . 65.70(9) ?
    O1A Ni O2A C8A . . . . 11.28(9) ?
    N1B Ni O2A C8A . . . . 113.58(9) ?
    O1 Ni O2A C8A . . . . -147.70(9) ?
    N1C Ni O2A C8A . . . . -135.8(5) ?
    O2 Ni O2A C8A . . . . -86.54(9) ?
    Ni O2 N O3 . . . . 178.85(10) ?
    Ni O2 N O1 . . . . -1.51(9) ?
    Ni O1 N O3 . . . . -178.82(10) ?
    Ni O1 N O2 . . . . 1.54(9) ?
    O1A Ni N1B C1B . . . . 146.82(8) ?
    O2A Ni N1B C1B . . . . 56.75(8) ?
    O1 Ni N1B C1B . . . . -28.74(8) ?
    N1C Ni N1B C1B . . . . -119.28(8) ?
    O2 Ni N1B C1B . . . . -19.40(14) ?
    O1A Ni N1B C5B . . . . -36.26(9) ?
    O2A Ni N1B C5B . . . . -126.33(9) ?
    O1 Ni N1B C5B . . . . 148.18(9) ?
    N1C Ni N1B C5B . . . . 57.64(9) ?
    O2 Ni N1B C5B . . . . 157.52(9) ?
    O1A Ni N1C C1C . . . . 150.18(8) ?
    N1B Ni N1C C1C . . . . 47.67(8) ?
    O2A Ni N1C C1C . . . . -62.8(5) ?
    O1 Ni N1C C1C . . . . -50.93(8) ?
    O2 Ni N1C C1C . . . . -111.94(8) ?
    O1A Ni N1C C5C . . . . -35.87(10) ?
    N1B Ni N1C C5C . . . . -138.37(10) ?
    O2A Ni N1C C5C . . . . 111.2(5) ?
    O1 Ni N1C C5C . . . . 123.02(10) ?
    O2 Ni N1C C5C . . . . 62.02(10) ?
    Ni O1A C1A C7A . . . . 19.94(15) ?
    Ni O1A C1A C2A . . . . -160.25(8) ?
    C3A O3A C2A C4A . . . . 0.89(17) ?
    C3A O3A C2A C1A . . . . -179.98(10) ?
    O1A C1A C2A O3A . . . . 3.61(15) ?
    C7A C1A C2A O3A . . . . -176.56(10) ?
    O1A C1A C2A C4A . . . . -177.22(11) ?
    C7A C1A C2A C4A . . . . 2.60(16) ?
    O3A C2A C4A C5A . . . . 177.20(11) ?
    C1A C2A C4A C5A . . . . -1.86(18) ?
    C2A C4A C5A C6A . . . . 0.70(18) ?
    C4A C5A C6A C7A . . . . -0.39(18) ?
    C5A C6A C7A C1A . . . . 1.23(17) ?
    C5A C6A C7A C8A . . . . -178.42(11) ?
    O1A C1A C7A C6A . . . . 177.56(10) ?
    C2A C1A C7A C6A . . . . -2.26(16) ?
    O1A C1A C7A C8A . . . . -2.82(17) ?
    C2A C1A C7A C8A . . . . 177.37(10) ?
    Ni O2A C8A C7A . . . . -0.24(17) ?
    C6A C7A C8A O2A . . . . 171.95(11) ?
    C1A C7A C8A O2A . . . . -7.68(19) ?
    C5B N1B C1B C2B . . . . -2.57(17) ?
    Ni N1B C1B C2B . . . . 174.60(10) ?
    N1B C1B C2B C3B . . . . -1.00(18) ?
    C1B C2B C3B C4B . . . . 1.98(18) ?
    C2B C3B C4B C5B . . . . 0.50(18) ?
    C6B N2B C5B N1B . . . . -163.03(12) ?
    C6B N2B C5B C4B . . . . 19.34(19) ?
    C1B N1B C5B N2B . . . . -172.60(10) ?
    Ni N1B C5B N2B . . . . 10.56(14) ?
    C1B N1B C5B C4B . . . . 5.09(16) ?
    Ni N1B C5B C4B . . . . -171.74(8) ?
    C3B C4B C5B N2B . . . . 173.40(11) ?
    C3B C4B C5B N1B . . . . -4.15(17) ?
    C5B N2B C6B C7B . . . . -144.38(12) ?
    N2B C6B C7B C12B . . . . -6.64(19) ?
    N2B C6B C7B C8B . . . . 174.19(12) ?
    C12B C7B C8B C9B . . . . 0.47(18) ?
    C6B C7B C8B C9B . . . . 179.68(13) ?
    C7B C8B C9B C10B . . . . 0.7(2) ?
    C8B C9B C10B C11B . . . . -1.3(2) ?
    C9B C10B C11B C12B . . . . 0.7(2) ?
    C8B C7B C12B C11B . . . . -1.06(18) ?
    C6B C7B C12B C11B . . . . 179.78(13) ?
    C10B C11B C12B C7B . . . . 0.49(19) ?
    C5C N1C C1C C2C . . . . -1.05(18) ?
    Ni N1C C1C C2C . . . . 173.49(10) ?
    N1C C1C C2C C3C . . . . 0.46(19) ?
    C1C C2C C3C C4C . . . . 0.72(19) ?
    C2C C3C C4C C5C . . . . -1.24(19) ?
    C6C N2C C5C N1C . . . . 179.54(10) ?
    C6C N2C C5C C4C . . . . -1.87(19) ?
    C1C N1C C5C N2C . . . . 179.08(10) ?
    Ni N1C C5C N2C . . . . 5.29(15) ?
    C1C N1C C5C C4C . . . . 0.48(16) ?
    Ni N1C C5C C4C . . . . -173.31(9) ?
    C3C C4C C5C N2C . . . . -177.89(12) ?
    C3C C4C C5C N1C . . . . 0.64(18) ?
    C5C N2C C6C C7C . . . . -79.83(15) ?
    N2C C6C C7C C8C . . . . -1.43(17) ?
    N2C C6C C7C C12C . . . . -178.40(11) ?
    C12C C7C C8C C9C . . . . 0.57(18) ?
    C6C C7C C8C C9C . . . . -176.41(11) ?
    C7C C8C C9C C10C . . . . -0.49(18) ?
    C8C C9C C10C C11C . . . . 0.38(19) ?
    C9C C10C C11C C12C . . . . -0.37(19) ?
    C10C C11C C12C C7C . . . . 0.5(2) ?
    C8C C7C C12C C11C . . . . -0.56(19) ?
    C6C C7C C12C C11C . . . . 176.54(12) ?
loop_
    _geom_hbond_atom_site_label_D
    _geom_hbond_atom_site_label_H
    _geom_hbond_atom_site_label_A
    _geom_hbond_site_symmetry_A
    _geom_hbond_distance_DH
    _geom_hbond_distance_HA
    _geom_hbond_distance_DA
    _geom_hbond_angle_DHA
    C3A H3AC O1 1_655 0.98 2.57 3.3537(15) 137.2
    C4A H4AA O1 1_655 0.95 2.55 3.4357(15) 154.5
    C4B H4BA O2 4_575 0.95 2.54 3.4308(15) 156.6
    C6B H6BB O2 4_575 0.99 2.57 3.4670(17) 150.8
    N2B H2BN O1A . 0.893(15) 2.088(15) 2.9215(14) 154.9(12)
    N2C H2CN O1A . 0.754(14) 2.056(14) 2.7655(13) 156.8(16)
    N2C H2CN O3A . 0.754(14) 2.669(14) 3.2124(13) 130.8(13)
data_global
_journal_date_recd_electronic     2009-08-07
_journal_date_accepted     2009-09-03
_journal_name_full     'Acta Crystallographica, Section E'
_journal_year     2009
_journal_volume     65
_journal_issue     10
_journal_page_first     m1193
_journal_page_last     m1194
_journal_paper_category     QM
_journal_coeditor_code     NC2156
_publ_contact_author_name     'Ray J. Butcher'
_publ_contact_author_address
;
Department of Chemistry
Howard University
525 College Street NW
Washington DC 20059
USA
;
_publ_contact_author_email     'rbutcher99@yahoo.com'
_publ_contact_author_fax     '202-806-5442'
_publ_contact_author_phone     '202-806-9892'
_publ_section_title
;\
Bis[2-(benzylamino)pyridine-\k<i>N</i>](2-formyl-6-methoxyphenolato-\
\k^2^<i>O</i>^1^,<i>O</i>^6^)(nitrato-\k^2^<i>O</i>,<i>O</i>')nickel(II)
;
loop_
    _publ_author_name
    _publ_author_footnote
    _publ_author_address
    'Butcher, Ray J.'
;
?
;
;
Department of Chemistry
Howard University
525 College Street NW
Washington
DC 20059
USA
;
    'Gultneh, Yilma' .
;
Department of Chemistry
Howard University
525 College Street NW
Washington
DC 20059
USA
;
    'Ayiko\'e, Kouassi' .
;
Department of Chemistry
Howard University
525 College Street NW
Washington
DC 20059
USA
;
