# Supplementary material for: Bis[2-(benzyl­amino)pyridine-κN](2-formyl-6-methoxy­phenolato-κ2 O 1,O 6)(nitrato-κ2 O,O′)nickel(II)
Source: Acta Crystallogr Sect E Struct Rep Online. 2009 Sep 9;65(Pt 10):m1193–4. doi: 10.1107/S1600536809035570 (PMC2970399; doi:10.1107/S1600536809035570)
Supplement: Supplementary file 2 [file e-65-m1193-Isup2.hkl]

# 
# h,k,l, Fc-squared, Fo-squared, sigma(Fo-squared) and status flag 
# 
data_I
_shelx_title ' ka-69b in P2(1)/c' 
_shelx_refln_list_code          4 
_shelx_F_calc_maximum      358.56 
_exptl_crystal_F_000      1336.00 
_reflns_d_resolution_high  0.6572 
 
loop_ 
 _symmetry_equiv_pos_as_xyz 
 'x, y, z' 
 '-x, y+1/2, -z+1/2' 
 '-x, -y, -z' 
 'x, -y-1/2, z-1/2' 
 
_cell_length_a    10.3522 
_cell_length_b    16.7539 
_cell_length_c    16.8132 
_cell_angle_alpha  90.000 
_cell_angle_beta   95.583 
_cell_angle_gamma  90.000 
 
_shelx_F_squared_multiplier     1.000 
 
loop_ 
 _refln_index_h 
 _refln_index_k 
 _refln_index_l 
 _refln_F_squared_calc 
 _refln_F_squared_meas 
 _refln_F_squared_sigma 
 _refln_observed_status 
   3   0   0      500.16      512.61     23.16 o 
   4   0   0    13812.80    14325.90    103.44 o 
   5   0   0    28395.24    28289.93    161.15 o 
   6   0   0     2334.74     2484.43     50.69 o 
   7   0   0     3469.26     3463.74     71.56 o 
   8   0   0      854.50      901.89     46.83 o 
   9   0   0      731.23      737.21     46.02 o 
  10   0   0     2247.91     2172.50     74.53 o 
  11   0   0      811.52      735.25     54.41 o 
  12   0   0     4080.32     4056.14    108.27 o 
  13   0   0        9.94        6.90     45.59 o 
  14   0   0       92.19       79.21     48.62 o 
  15   0   0      809.20      856.26     72.64 o 
   3   1   0      147.04      143.31     12.00 o 
   4   1   0     2492.47     2606.45     32.75 o 
   5   1   0      744.59      864.43     16.04 o 
   6   1   0    10584.35    11094.66     54.08 o 
   7   1   0     6875.33     7195.05     70.75 o 
   8   1   0      609.08      555.65     28.63 o 
   9   1   0      784.32      756.60     33.55 o 
  10   1   0       12.56       26.27     26.36 o 
  11   1   0     1729.94     1687.90     51.20 o 
  12   1   0      223.48      217.00     32.82 o 
  13   1   0      168.54      179.95     36.88 o 
  14   1   0      632.75      545.76     44.95 o 
  15   1   0        3.46      -45.54     50.94 o 
   2   2   0     1958.90     1926.08     21.60 o 
   3   2   0     2862.29     2937.40     53.50 o 
   4   2   0     1909.02     1997.29     18.81 o 
   5   2   0     6326.02     6703.35     65.10 o 
   6   2   0      205.96      192.00     11.08 o 
   7   2   0      918.35      892.91     41.04 o 
   8   2   0      193.76      193.86     23.04 o 
   9   2   0     1636.04     1538.95     42.63 o 
  10   2   0      530.91      495.43     33.00 o 
  11   2   0       57.19       59.26     29.18 o 
  12   2   0       61.82       48.59     29.23 o 
  13   2   0       59.07       67.43     30.69 o 
  14   2   0       23.44       14.96     34.88 o 
  15   2   0       12.61       15.62     60.46 o 
   2   3   0    11545.59    11888.08    134.50 o 
   3   3   0      708.33      763.19     14.43 o 
   4   3   0     3100.81     3336.10     31.43 o 
   5   3   0     7865.39     8565.09     70.59 o 
   6   3   0     2641.00     2655.30     26.19 o 
   7   3   0      130.82      129.55     13.60 o 
   8   3   0      480.31      478.82     26.30 o 
   9   3   0        5.29       19.00     22.54 o 
  10   3   0      262.01      254.10     28.99 o 
  11   3   0      428.31      423.77     33.69 o 
  12   3   0        0.19       -3.97     28.97 o 
  13   3   0      103.75       80.30     33.46 o 
  14   3   0      162.97      155.58     52.08 o 
  15   3   0      282.12      275.01     65.60 o 
   0   4   0    17454.72    17743.99    274.19 o 
   1   4   0    20517.84    20585.40    199.88 o 
   2   4   0    31093.30    31939.96    436.67 o 
   3   4   0     2064.71     1978.04     14.52 o 
   4   4   0     6179.05     6508.52     51.40 o 
   5   4   0    13209.63    12855.70     73.12 o 
   6   4   0     1615.55     1656.75     20.59 o 
   7   4   0      349.86      353.93     13.41 o 
   8   4   0      498.47      502.71     26.36 o 
   9   4   0      411.69      406.32     28.34 o 
  10   4   0     2267.11     2241.73     51.60 o 
  11   4   0       94.22      116.48     27.23 o 
  12   4   0     1197.62     1275.38     48.37 o 
  13   4   0       44.95        9.56     28.57 o 
  14   4   0       63.73       60.71     59.17 o 
  15   4   0      644.27      621.59     79.29 o 
   1   5   0    26329.99    26437.64    392.25 o 
   2   5   0     1030.77      995.59     14.71 o 
   3   5   0      589.38      612.75     14.60 o 
   4   5   0     1682.91     1524.75     22.67 o 
   5   5   0      101.10       92.26      7.22 o 
   6   5   0    11203.51    10820.54     82.93 o 
   7   5   0      344.35      358.36     13.00 o 
   8   5   0       26.02       22.82     18.29 o 
   9   5   0       12.87       11.60     21.30 o 
  10   5   0      137.58       89.07     23.62 o 
  11   5   0     1859.55     1845.67     49.33 o 
  12   5   0      478.04      499.21     36.57 o 
  13   5   0      155.41      152.44     54.36 o 
  14   5   0     1065.72     1215.39     89.48 o 
   0   6   0    12252.29    12129.79     88.63 o 
   1   6   0       69.67       70.72      4.51 o 
   2   6   0     7962.10     7803.07    122.17 o 
   3   6   0     4416.44     4418.23     80.30 o 
   4   6   0       37.59       17.91      4.95 o 
   5   6   0     4479.85     4339.32     31.62 o 
   6   6   0       88.80       82.52      9.70 o 
   7   6   0     2434.49     2370.70     30.27 o 
   8   6   0      830.90      806.02     28.29 o 
   9   6   0       96.82       61.91     19.36 o 
  10   6   0      632.81      670.21     31.76 o 
  11   6   0       25.79       29.73     23.45 o 
  12   6   0      654.24      727.64     72.22 o 
  13   6   0      416.98      318.69     59.80 o 
  14   6   0       65.00       99.98     64.31 o 
   1   7   0     9911.72    10453.03     41.95 o 
   2   7   0      206.66      288.07     15.72 o 
   3   7   0       78.18      143.84     14.93 o 
   4   7   0     8074.06     8388.85     56.70 o 
   5   7   0     1173.30     1142.50     43.61 o 
   6   7   0      129.53      123.96      9.82 o 
   7   7   0      194.05      229.57     19.93 o 
   8   7   0      259.78      258.77     29.56 o 
   9   7   0      134.98      131.05     19.86 o 
  10   7   0        5.55        1.00     20.43 o 
  11   7   0       48.54       46.94     54.46 o 
  12   7   0       51.99       66.62     58.78 o 
  13   7   0      535.90      633.79     65.98 o 
  14   7   0       19.47       -4.00     64.02 o 
   0   8   0     8702.91     9053.70     49.59 o 
   1   8   0     1029.01      980.88     11.66 o 
   2   8   0      586.54      671.74     17.50 o 
   3   8   0     1339.69     1513.91     25.41 o 
   4   8   0     6989.36     7119.74    213.25 o 
   5   8   0      225.12      273.04     17.12 o 
   6   8   0      121.48      132.01      9.25 o 
   7   8   0     3224.56     3045.78     36.60 o 
   8   8   0     1040.62      963.32     26.37 o 
   9   8   0      114.78      100.91     17.65 o 
  10   8   0      247.26      238.73     53.64 o 
  11   8   0        1.88       13.35     49.71 o 
  12   8   0      196.51      183.44     53.93 o 
  13   8   0        0.54      -22.84     55.99 o 
  14   8   0      261.48      426.80     78.79 o 
   1   9   0     2039.19     1987.22     25.21 o 
   2   9   0     2905.10     2670.23     38.21 o 
   3   9   0      351.19      370.11     16.39 o 
   4   9   0     4754.18     4689.32     92.96 o 
   5   9   0      849.32      861.91     23.96 o 
   6   9   0      708.06      789.26     25.55 o 
   7   9   0     4967.09     4525.43    216.57 o 
   8   9   0     1865.62     1809.59     29.28 o 
   9   9   0      438.33      440.17     57.50 o 
  10   9   0      297.47      288.21     58.18 o 
  11   9   0     1429.11     1523.49     87.12 o 
  12   9   0       78.64      101.24     62.50 o 
  13   9   0      218.81      234.28     70.94 o 
   0  10   0     1250.99     1072.18     19.66 o 
   1  10   0      180.97      194.82      8.59 o 
   2  10   0     6090.28     6121.56     95.75 o 
   3  10   0     2481.63     2357.28     33.82 o 
   4  10   0       52.15       55.38     12.59 o 
   5  10   0     3773.45     3765.12     45.04 o 
   6  10   0      390.97      444.50     27.77 o 
   7  10   0      192.66      200.57     44.76 o 
   8  10   0      954.80     1196.17     68.72 o 
   9  10   0      103.44      191.54     51.30 o 
  10  10   0     1719.38     1707.99     81.76 o 
  11  10   0        1.30       11.07     48.87 o 
  12  10   0      255.41      247.78     60.68 o 
  13  10   0      208.41      189.32     57.55 o 
   1  11   0     1236.01     1250.15     16.48 o 
   2  11   0     1109.95     1039.33     29.92 o 
   3  11   0     1680.12     1640.45     39.44 o 
   4  11   0     2586.54     2485.85     63.02 o 
   5  11   0       28.09       33.80     14.81 o 
   6  11   0      655.09      675.17     25.08 o 
   7  11   0        3.88       12.63     42.94 o 
   8  11   0      444.82      522.82     57.17 o 
   9  11   0      706.08      749.31     61.40 o 
  10  11   0        1.76       17.48     49.60 o 
  11  11   0     1209.10     1192.38     86.65 o 
  12  11   0        1.91       22.79     65.98 o 
  13  11   0       11.53       -4.26     68.17 o 
   0  12   0        4.95        4.95      9.73 o 
   1  12   0      231.82      238.70     10.39 o 
   2  12   0     5723.59     5397.68    144.17 o 
   3  12   0      230.39      221.20     15.93 o 
   4  12   0      665.42      653.54     20.27 o 
   5  12   0      218.34      222.25     18.42 o 
   6  12   0      721.04      700.77     25.16 o 
   7  12   0      381.23      317.17     50.06 o 
   8  12   0      563.44      523.46     57.14 o 
   9  12   0       31.04       34.48     43.27 o 
  10  12   0      242.58      308.55     63.12 o 
  11  12   0      268.54      329.45     66.72 o 
  12  12   0        2.97       31.56     58.40 o 
   1  13   0        2.56        8.43      8.24 o 
   2  13   0     2537.14     2530.06     58.53 o 
   3  13   0      104.49      110.05     23.77 o 
   4  13   0       26.46       23.27     13.89 o 
   5  13   0      212.97      204.88     18.58 o 
   6  13   0      224.53      194.74     18.40 o 
   7  13   0      138.07      122.92     41.60 o 
   8  13   0      127.03      142.53     45.08 o 
   9  13   0       64.98       41.22     47.19 o 
  10  13   0       11.00      -15.54     58.99 o 
  11  13   0       60.98       72.71     59.35 o 
  12  13   0      466.79      471.05     66.45 o 
   0  14   0     1497.95     1486.61     25.20 o 
   1  14   0       96.57       89.42     11.59 o 
   2  14   0     3400.09     3253.20     33.23 o 
   3  14   0      146.78      181.85     25.18 o 
   4  14   0     1318.49     1334.18     29.14 o 
   5  14   0      110.37      119.36     16.68 o 
   6  14   0      715.53      712.43     26.40 o 
   7  14   0      529.31      538.93     58.39 o 
   8  14   0      537.17      546.22     60.83 o 
   9  14   0       59.20      104.11     54.94 o 
  10  14   0     1034.67      997.95     81.62 o 
  11  14   0       66.25       81.83     59.37 o 
   1  15   0     2722.33     2803.49     30.29 o 
   2  15   0      888.14      830.89     14.61 o 
   3  15   0      598.40      518.75     35.17 o 
   4  15   0     5257.81     5249.23     53.16 o 
   5  15   0      108.73       88.81     16.45 o 
   6  15   0     1594.60     1649.81     75.54 o 
   7  15   0      404.62      343.35     53.24 o 
   8  15   0      893.46      836.55     71.99 o 
   9  15   0      438.99      450.79     67.95 o 
  10  15   0      176.88      184.65     57.24 o 
  11  15   0      257.62      278.19     69.42 o 
   0  16   0      962.48      921.65     29.30 o 
   1  16   0       42.19       44.85     11.87 o 
   2  16   0      537.52      527.44     29.39 o 
   3  16   0     5902.46     5738.18    128.59 o 
   4  16   0      288.26      252.44     20.54 o 
   5  16   0     3102.00     3114.41     43.17 o 
   6  16   0       81.98       60.98     38.77 o 
   7  16   0      306.30      322.57     56.19 o 
   8  16   0      685.41      629.72     60.97 o 
   9  16   0      546.25      528.49     62.46 o 
  10  16   0       42.06       44.41     49.20 o 
  11  16   0       86.38      178.91     70.27 o 
   1  17   0     1875.46     1783.78     26.55 o 
   2  17   0       20.23        6.24     21.22 o 
   3  17   0     1616.19     1630.37     30.54 o 
   4  17   0      684.81      671.40     24.97 o 
   5  17   0      158.42      145.60     32.42 o 
   6  17   0        6.38       18.95     43.58 o 
   7  17   0       31.26       13.35     42.07 o 
   8  17   0      227.72      192.25     60.97 o 
   9  17   0      191.57      142.63     61.08 o 
  10  17   0       15.80       13.20     62.45 o 
   0  18   0       98.55       97.87     19.80 o 
   1  18   0      168.86      139.26     21.24 o 
   2  18   0       83.59      108.29     22.62 o 
   3  18   0      606.31      597.00     23.15 o 
   4  18   0       45.05       57.75     24.14 o 
   5  18   0       24.95       25.11     30.32 o 
   6  18   0      358.99      353.65     55.66 o 
   7  18   0       20.26      -33.55     51.39 o 
   8  18   0      240.87      209.22     53.70 o 
   9  18   0       27.76       19.71     56.20 o 
  10  18   0       19.11       12.21     61.44 o 
   1  19   0      471.22      460.38     25.58 o 
   2  19   0      147.79      160.49     23.84 o 
   3  19   0      468.53      444.19     29.21 o 
   4  19   0      151.06      147.30     25.02 o 
   5  19   0      281.47      230.87     32.79 o 
   6  19   0      632.96      606.44     61.59 o 
   7  19   0       86.22      121.44     56.94 o 
   8  19   0      291.72      367.46     62.21 o 
   9  19   0       24.10       40.60     60.24 o 
   0  20   0     3484.15     3220.11     99.59 o 
   1  20   0      111.13       84.19     32.03 o 
   2  20   0      376.71      325.18     37.20 o 
   3  20   0      401.30      433.01     28.93 o 
   4  20   0       10.06       14.77     26.09 o 
   5  20   0      329.53      340.18     34.50 o 
   6  20   0      297.32      282.99     36.59 o 
   7  20   0      471.46      504.88     66.82 o 
   8  20   0       65.84       61.36     57.51 o 
   9  20   0       77.19       14.10     50.56 o 
   1  21   0      222.60      242.47     39.19 o 
   2  21   0      407.02      404.18     65.91 o 
   3  21   0        7.93       -0.16     32.13 o 
   4  21   0      271.30      240.80     29.02 o 
   5  21   0      339.98      314.08     43.29 o 
   6  21   0      529.60      476.18     41.21 o 
   7  21   0       88.44       64.26     35.28 o 
   8  21   0      115.31       63.53     56.27 o 
   0  22   0     1645.05     1469.66     79.52 o 
   1  22   0       32.61       39.32     35.82 o 
   2  22   0       25.84       32.40     36.90 o 
   3  22   0      263.42      242.30     39.48 o 
   4  22   0       63.39       71.98     33.40 o 
   5  22   0      356.85      289.59     52.10 o 
   6  22   0        0.13        2.93     32.86 o 
   7  22   0      100.49       54.70     52.83 o 
   1  23   0      396.02      272.52     38.11 o 
   2  23   0       56.40       46.24     39.49 o 
   3  23   0       51.72       76.27     39.34 o 
   4  23   0       98.77      102.05     37.31 o 
   5  23   0      152.84      174.01     53.52 o 
   6  23   0        7.75      -15.86     42.08 o 
   0  24   0       40.93       53.16     49.42 o 
   1  24   0        3.96      -17.29     39.02 o 
   2  24   0       73.66      102.85     38.69 o 
   3  24   0      394.59      427.61     47.99 o 
   4  24   0       71.21       94.67     50.09 o 
   1  25   0      859.99      731.20     74.48 o 
   2  25   0        9.01       15.16     55.47 o 
 -15   1   1      467.61      454.75     67.56 o 
 -14   1   1      126.44      185.05     36.37 o 
 -13   1   1       22.66       21.27     31.76 o 
 -12   1   1       44.04       40.90     30.57 o 
 -11   1   1      252.83      273.16     36.14 o 
 -10   1   1      665.69      731.61     36.56 o 
  -9   1   1      361.01      353.10     28.08 o 
  -8   1   1     3203.69     3267.59     77.11 o 
  -7   1   1       16.04       28.38     19.45 o 
  -6   1   1     6015.41     6323.93     41.52 o 
  -5   1   1     5537.11     5678.29     35.89 o 
  -4   1   1        1.81        5.41     11.84 o 
  -3   1   1     1873.26     2014.76     24.88 o 
   3   1   1      386.74      398.99     14.92 o 
   4   1   1     1505.35     1595.74     21.34 o 
   5   1   1     2834.01     2878.07     30.98 o 
   6   1   1        2.18        3.44      8.89 o 
   7   1   1     1526.73     1531.12     36.17 o 
   8   1   1      508.08      502.68     27.35 o 
   9   1   1      517.94      491.10     36.02 o 
  10   1   1     1645.46     1663.59     53.02 o 
  11   1   1      698.73      701.61     38.61 o 
  12   1   1     1631.76     1645.61     54.70 o 
  13   1   1        4.26        1.70     29.99 o 
  14   1   1       64.17       25.11     36.26 o 
  15   1   1      120.96      135.01     53.33 o 
 -15   2   1       40.03      -25.36     61.55 o 
 -14   2   1     1703.99     1766.62     62.15 o 
 -13   2   1      576.99      551.51     47.68 o 
 -12   2   1      145.92      199.98     32.48 o 
 -11   2   1     1592.55     1522.66     48.52 o 
 -10   2   1     2026.68     1934.68     50.21 o 
  -9   2   1      473.83      459.86     34.10 o 
  -8   2   1      177.56      124.29     21.85 o 
  -7   2   1     7281.34     7406.80     71.36 o 
  -6   2   1     1230.60     1110.20     20.23 o 
  -5   2   1      612.34      564.81     13.57 o 
  -4   2   1    18504.93    19240.34    153.47 o 
  -3   2   1        5.36       16.79      7.29 o 
  -2   2   1    10637.89    10868.24     50.15 o 
   2   2   1        2.65       14.37      7.70 o 
   3   2   1       88.76       78.39      7.34 o 
   4   2   1     9283.70     9602.32     39.20 o 
   5   2   1     6470.27     6557.05     37.09 o 
   6   2   1     2739.74     2518.77     39.62 o 
   7   2   1      787.80      725.21     57.09 o 
   8   2   1     2869.01     2911.90     76.23 o 
   9   2   1     1250.83     1227.46     39.15 o 
  10   2   1     4595.88     4162.94     68.75 o 
  11   2   1     1732.95     1851.36     53.06 o 
  12   2   1       10.90        6.97     29.35 o 
  13   2   1      578.41      555.74     40.58 o 
  14   2   1       69.83       50.42     34.58 o 
  15   2   1      406.05      492.44     68.10 o 
 -15   3   1     1012.48      993.46     79.33 o 
 -14   3   1        4.53        9.34     50.90 o 
 -13   3   1      584.71      592.43     41.55 o 
 -12   3   1      659.95      642.11     51.71 o 
 -11   3   1      575.30      548.05     35.52 o 
 -10   3   1     3525.26     3512.94     63.26 o 
  -9   3   1     3638.39     3640.70     60.13 o 
  -8   3   1      499.66      538.94     27.93 o 
  -7   3   1       17.30       16.92     12.07 o 
  -6   3   1     2493.81     2590.67     26.14 o 
  -5   3   1     8788.40     8771.34     62.32 o 
  -4   3   1     1408.35     1539.87     13.77 o 
  -3   3   1     1899.04     1971.74     16.83 o 
  -2   3   1      161.59      211.90     11.73 o 
   2   3   1    13615.59    13800.90     36.28 o 
   3   3   1     1864.75     1644.20     13.42 o 
   5   3   1    10580.71    10748.09     74.22 o 
   6   3   1      864.91      812.26     16.12 o 
   7   3   1     3274.99     3159.41     31.32 o 
   8   3   1      372.21      333.18     24.36 o 
   9   3   1      537.86      604.14     31.73 o 
  10   3   1     2464.47     2396.85     54.41 o 
  11   3   1       68.61       80.10     27.25 o 
  12   3   1     1817.19     1797.26     54.14 o 
  13   3   1      559.83      540.97     40.93 o 
  14   3   1      297.60      249.58     53.48 o 
  15   3   1      638.70      715.88     80.07 o 
 -15   4   1      219.37      285.69     71.63 o 
 -14   4   1      608.63      672.85     71.28 o 
 -13   4   1       41.43       52.62     29.02 o 
 -12   4   1       61.07       54.70     39.68 o 
 -11   4   1     1289.20     1218.74     65.82 o 
 -10   4   1      210.31      224.74     27.05 o 
  -9   4   1     4627.53     4752.34     66.78 o 
  -8   4   1       13.36        9.63     17.98 o 
  -7   4   1     2891.50     2791.39     33.93 o 
  -6   4   1      759.02      692.18     15.00 o 
  -5   4   1     2018.97     2228.25     25.80 o 
  -4   4   1      424.77      371.38      9.27 o 
  -3   4   1     4826.55     4914.29     22.00 o 
  -2   4   1    15728.90    15831.02    111.92 o 
  -1   4   1     8496.30     9068.48     75.88 o 
   0   4   1     4887.01     5127.57     48.11 o 
   1   4   1      177.51      205.20     10.72 o 
   2   4   1     7874.81     8234.29     71.32 o 
   3   4   1     3910.47     4055.19     32.55 o 
   4   4   1     2261.09     2225.14     16.57 o 
   5   4   1      235.77      185.67      8.84 o 
   6   4   1       60.06       41.45      8.45 o 
   7   4   1      684.25      650.36     15.97 o 
   8   4   1       67.92       95.10     20.15 o 
   9   4   1     1875.40     1794.98     69.33 o 
  10   4   1     1790.98     1791.71     47.75 o 
  11   4   1     2203.06     2120.87     54.67 o 
  12   4   1       70.19       83.15     28.52 o 
  13   4   1      108.90      105.53     29.51 o 
  14   4   1      200.96      194.43     63.16 o 
  15   4   1      265.58      328.57     61.83 o 
 -14   5   1       67.47       10.42     60.32 o 
 -13   5   1      103.85      134.04     49.95 o 
 -12   5   1      138.28       93.42     29.42 o 
 -11   5   1        2.52       11.94     25.57 o 
 -10   5   1      112.53      142.84     28.95 o 
  -9   5   1      682.30      657.08     84.74 o 
  -8   5   1      166.70      156.99     20.75 o 
  -7   5   1      605.89      638.73     36.64 o 
  -6   5   1      181.78      199.77     12.60 o 
  -5   5   1      625.48      742.15     13.91 o 
  -4   5   1      518.82      612.04     10.37 o 
  -3   5   1     6748.44     7194.72     65.42 o 
  -2   5   1     2959.73     2929.74     25.22 o 
  -1   5   1     8252.58     8447.77     71.41 o 
   0   5   1       61.62       89.23      8.50 o 
   1   5   1      788.32      813.34     10.57 o 
   2   5   1        2.14        3.49      5.81 o 
   3   5   1      971.64      937.54     13.17 o 
   4   5   1     2272.67     2591.99     19.12 o 
   5   5   1      162.85      190.81      8.12 o 
   6   5   1      191.38      176.00      9.46 o 
   7   5   1      853.02      837.75     16.87 o 
   8   5   1     1168.43     1146.82     33.74 o 
   9   5   1     4226.59     3916.25     60.20 o 
  10   5   1       19.18       21.85     23.19 o 
  11   5   1        0.77       -2.30     25.53 o 
  12   5   1       85.89       87.05     28.54 o 
  13   5   1      296.53      387.16     61.66 o 
  14   5   1        1.28       20.39     56.41 o 
 -14   6   1      192.66      230.34     68.26 o 
 -13   6   1        6.85       -8.42     46.81 o 
 -12   6   1        7.01       39.14     56.86 o 
 -11   6   1       36.42       23.18     23.20 o 
 -10   6   1     1356.95     1224.50     40.17 o 
  -9   6   1       61.10       74.61     19.03 o 
  -8   6   1      396.53      377.64     36.75 o 
  -7   6   1      639.91      700.42     19.39 o 
  -6   6   1      364.93      392.21     14.10 o 
  -5   6   1      511.02      569.05     12.95 o 
  -4   6   1      263.32      355.86     12.09 o 
  -3   6   1      423.43      412.84     13.84 o 
  -2   6   1     4727.91     5106.16     46.29 o 
  -1   6   1        2.43       11.94      4.83 o 
   0   6   1    12780.82    12758.57     73.99 o 
   1   6   1     6952.01     6828.61     88.14 o 
   2   6   1      133.50      116.30     14.07 o 
   3   6   1     1450.56     1522.81     24.55 o 
   4   6   1      229.98      227.93      6.35 o 
   5   6   1      125.83       82.05      7.51 o 
   6   6   1     2303.16     2235.22     21.26 o 
   7   6   1      417.10      420.64     13.11 o 
   8   6   1      367.99      362.33     13.82 o 
   9   6   1      187.12      302.63     26.80 o 
  10   6   1       10.95        4.63     21.84 o 
  11   6   1      418.70      434.98     31.48 o 
  12   6   1      168.67      201.07     61.36 o 
  13   6   1      206.79      185.88     60.77 o 
  14   6   1        8.79       24.49     51.96 o 
 -14   7   1       34.37       37.40     61.61 o 
 -13   7   1      435.64      390.96     66.55 o 
 -12   7   1      157.46      216.26     61.31 o 
 -11   7   1      534.74      542.21     63.93 o 
 -10   7   1      269.90      272.55     24.74 o 
  -9   7   1       79.67       91.08     19.01 o 
  -8   7   1     1898.52     1813.32     44.38 o 
  -7   7   1     3364.78     3144.51     46.27 o 
  -6   7   1     6819.27     6698.47     37.45 o 
  -5   7   1     6053.08     5871.05     55.25 o 
  -4   7   1     2134.19     2225.42     55.27 o 
  -3   7   1    10964.62    11531.33     65.96 o 
  -2   7   1     3415.41     3874.36     77.24 o 
  -1   7   1    18149.85    18254.94    231.76 o 
   0   7   1    20217.54    20054.77    112.46 o 
   1   7   1     3755.81     3939.55     38.63 o 
   2   7   1     7771.15     8004.62     60.16 o 
   3   7   1      106.79       92.37      9.52 o 
   4   7   1      208.91      154.50     11.75 o 
   5   7   1     6409.39     6510.19     95.06 o 
   6   7   1      468.19      483.07     10.58 o 
   7   7   1     4450.12     4354.77     45.90 o 
   8   7   1      355.46      358.41     13.11 o 
   9   7   1     1867.15     1769.50     39.75 o 
  10   7   1     1644.07     1701.47     42.93 o 
  11   7   1      801.37      699.67     69.69 o 
  12   7   1      763.45      607.47     72.49 o 
  13   7   1        6.30       30.35     56.31 o 
  14   7   1      244.40      191.98     55.25 o 
 -14   8   1       96.15       68.96     52.96 o 
 -13   8   1      419.06      542.30     76.45 o 
 -12   8   1     1414.76     1552.12     86.39 o 
 -11   8   1     1381.29     1472.58     83.32 o 
 -10   8   1      532.90      535.59     28.39 o 
  -9   8   1     1935.07     1981.25     47.72 o 
  -8   8   1     1017.44      953.41     35.18 o 
  -7   8   1      846.89      802.71     26.38 o 
  -6   8   1     7688.88     7401.62    175.65 o 
  -5   8   1     4069.69     4058.48     68.43 o 
  -4   8   1     5039.07     5011.58     75.93 o 
  -3   8   1      644.35      741.96     21.55 o 
  -2   8   1     4871.09     4729.49     51.78 o 
  -1   8   1    14786.81    15162.41     82.99 o 
   0   8   1     2155.68     2139.83     19.33 o 
   1   8   1    25580.91    25980.54     96.17 o 
   2   8   1       19.17       31.46     10.37 o 
   3   8   1     6489.03     6392.74    139.35 o 
   4   8   1     7612.80     7869.78     81.87 o 
   5   8   1     1781.79     1666.83     44.31 o 
   6   8   1     7330.25     7105.25    159.58 o 
   7   8   1       60.58       53.02     17.24 o 
   8   8   1     3485.89     3428.90     58.41 o 
   9   8   1      253.76      299.27     21.31 o 
  10   8   1      880.60      870.83     62.72 o 
  11   8   1      973.32      825.11     67.25 o 
  12   8   1        2.54      -13.08     52.84 o 
  13   8   1     1514.41     1708.13     93.80 o 
 -13   9   1      428.62      496.91     67.75 o 
 -12   9   1      646.17      778.42     79.78 o 
 -11   9   1      455.33      536.36     68.87 o 
 -10   9   1      730.15      674.09     62.08 o 
  -9   9   1      362.22      345.82     19.08 o 
  -8   9   1     1500.54     1501.77     27.69 o 
  -7   9   1       56.23       47.76      5.43 o 
  -6   9   1     2473.10     2513.25     42.20 o 
  -5   9   1       12.49       24.26     14.84 o 
  -4   9   1       26.96       39.64     13.85 o 
  -3   9   1     8588.57     8574.22     62.38 o 
  -2   9   1     3011.63     2935.07     33.35 o 
  -1   9   1     2847.49     3043.67     19.74 o 
   0   9   1      731.50      637.97     10.88 o 
   1   9   1      128.29      110.72      8.75 o 
   2   9   1      854.23      911.79     25.06 o 
   3   9   1     3924.73     3906.12     37.48 o 
   4   9   1     2079.65     2104.26     28.86 o 
   5   9   1    11832.26    11823.83    272.60 o 
   6   9   1     1922.94     1989.42     70.66 o 
   7   9   1        8.88       11.95      6.65 o 
   8   9   1       89.56       79.15     12.04 o 
   9   9   1      502.86      482.01     52.01 o 
  10   9   1      518.19      504.26     63.99 o 
  11   9   1        2.94       23.58     54.86 o 
  12   9   1      208.51      305.90     61.60 o 
  13   9   1        0.75       14.77     56.82 o 
 -13  10   1      169.77      215.53     70.24 o 
 -12  10   1        0.37      -12.37     53.29 o 
 -11  10   1      215.86      248.64     51.64 o 
 -10  10   1       78.18       48.40     46.34 o 
  -9  10   1       20.54       14.01     39.09 o 
  -8  10   1      479.56      417.31     48.31 o 
  -7  10   1     1017.44      903.83     31.10 o 
  -6  10   1      832.04      805.56     27.18 o 
  -5  10   1      826.68      843.30     28.39 o 
  -4  10   1      626.81      727.80     24.13 o 
  -3  10   1      249.78      248.32     16.98 o 
  -2  10   1      288.40      289.36     10.99 o 
  -1  10   1       87.16       57.21      6.63 o 
   0  10   1     1820.47     1927.54     17.86 o 
   1  10   1      717.88      757.97     13.79 o 
   2  10   1      722.47      696.19     19.82 o 
   3  10   1       65.50       79.23     11.40 o 
   4  10   1     1377.12     1362.87     26.92 o 
   5  10   1     3389.16     3278.06     87.82 o 
   6  10   1     1860.78     1822.12     69.93 o 
   7  10   1        0.44        6.83     37.11 o 
   8  10   1       11.51       23.04     42.71 o 
   9  10   1       36.86       56.31     50.67 o 
  10  10   1       35.70       17.43     45.19 o 
  11  10   1        4.72       -1.60     51.42 o 
  12  10   1       28.32       69.07     64.52 o 
  13  10   1        0.70      -34.41     65.07 o 
 -13  11   1       42.38       49.33     50.28 o 
 -12  11   1      241.89      264.12     64.56 o 
 -11  11   1       71.54      114.78     60.34 o 
 -10  11   1       90.07      120.09     51.01 o 
  -9  11   1       36.78       29.88     40.32 o 
  -8  11   1      351.88      399.98     51.99 o 
  -7  11   1      241.45      229.82     22.62 o 
  -6  11   1      473.07      472.17     24.80 o 
  -5  11   1      496.60      474.34     20.47 o 
  -4  11   1      993.95      977.14     33.96 o 
  -3  11   1     2059.95     2008.05     35.19 o 
  -2  11   1      385.26      400.55     10.00 o 
  -1  11   1      460.33      458.11      9.86 o 
   0  11   1     3594.19     3590.33     26.31 o 
   1  11   1        6.70        9.84      8.03 o 
   2  11   1     3597.49     3343.53    133.99 o 
   3  11   1        4.40       15.30     11.21 o 
   4  11   1      819.12      799.89     20.13 o 
   5  11   1     1279.11     1291.15     27.08 o 
   6  11   1     3847.74     3956.21     98.02 o 
   7  11   1      894.61      918.13     59.45 o 
   8  11   1      267.00      185.65     45.15 o 
   9  11   1      342.02      418.84     59.40 o 
  10  11   1       13.02       34.21     49.57 o 
  11  11   1        9.52       23.23     59.04 o 
  12  11   1      422.92      471.10     68.94 o 
  13  11   1       45.93       78.10     53.25 o 
 -12  12   1      547.44      582.72     80.36 o 
 -11  12   1      210.74      241.75     66.14 o 
 -10  12   1       26.89       51.93     53.60 o 
  -9  12   1      578.00      612.10     56.23 o 
  -8  12   1      490.02      478.70     58.06 o 
  -7  12   1      215.05      212.84     21.60 o 
  -6  12   1     4443.25     4308.27     55.48 o 
  -5  12   1     3184.66     3068.30     53.73 o 
  -4  12   1      100.54      102.37     16.11 o 
  -3  12   1      209.18      229.39     16.73 o 
  -2  12   1     2432.33     2417.71     54.12 o 
  -1  12   1      782.70      770.28     12.37 o 
   0  12   1     1655.21     1773.13     20.11 o 
   1  12   1     1001.74      965.82     15.63 o 
   2  12   1      106.56      108.21      7.46 o 
   3  12   1      875.85      860.15     28.94 o 
   4  12   1       80.64       82.27     12.61 o 
   5  12   1        2.54       13.03     13.04 o 
   6  12   1     1552.16     1560.25     30.29 o 
   7  12   1      107.90      132.76     44.45 o 
   8  12   1      505.63      465.98     52.55 o 
   9  12   1      604.58      699.64     65.74 o 
  10  12   1      409.91      496.47     67.81 o 
  11  12   1      554.99      574.50     67.25 o 
  12  12   1       84.80      109.37     61.95 o 
 -12  13   1      127.96      190.59     72.99 o 
 -11  13   1        2.80      -29.00     63.36 o 
 -10  13   1      692.57      933.65     75.27 o 
  -9  13   1       38.48       51.81     47.46 o 
  -8  13   1      563.23      563.02     60.69 o 
  -7  13   1     1613.19     1627.93     39.02 o 
  -6  13   1     2552.62     2520.85     50.43 o 
  -5  13   1      311.77      313.90     20.53 o 
  -4  13   1     1270.27     1199.53     31.05 o 
  -3  13   1      444.38      431.97     27.65 o 
  -2  13   1      826.40      880.31     14.25 o 
  -1  13   1      122.93      129.85      8.20 o 
   0  13   1     3894.21     3870.50     33.78 o 
   1  13   1       47.35       77.33     10.72 o 
   2  13   1     3554.68     3335.84     48.83 o 
   3  13   1      233.23      247.05     16.09 o 
   4  13   1      304.44      354.55     17.43 o 
   5  13   1     1772.75     1879.30    110.31 o 
   6  13   1        6.80       14.03     12.78 o 
   7  13   1      564.78      593.12     58.91 o 
   8  13   1       78.12       71.00     46.14 o 
   9  13   1      657.51      678.18     65.23 o 
  10  13   1      904.31      995.89     81.91 o 
  11  13   1      428.42      454.64     63.04 o 
  12  13   1      586.03      572.87     84.05 o 
 -12  14   1      269.29      315.83     76.88 o 
 -11  14   1      266.46      249.34     72.03 o 
 -10  14   1       59.71       52.43     48.98 o 
  -9  14   1      401.02      450.65     65.93 o 
  -8  14   1       52.39       79.77     43.53 o 
  -7  14   1      442.51      437.81     25.15 o 
  -6  14   1      269.07      309.17     22.93 o 
  -5  14   1      186.93      206.45     19.26 o 
  -4  14   1       18.99       32.13     16.50 o 
  -3  14   1      303.14      306.65     27.90 o 
  -2  14   1      439.62      441.06     11.44 o 
  -1  14   1     1551.87     1510.11     18.91 o 
   0  14   1      222.94      237.60     11.59 o 
   1  14   1     1795.45     1762.05     24.15 o 
   2  14   1      696.61      698.60     20.19 o 
   3  14   1       30.76       27.50     14.14 o 
   4  14   1     2082.80     2045.33     32.06 o 
   5  14   1      401.67      377.44     19.13 o 
   6  14   1      208.72      171.83     45.05 o 
   7  14   1       37.78       52.09     46.41 o 
   8  14   1       82.08       67.21     50.95 o 
   9  14   1      160.23      175.80     57.45 o 
  10  14   1       80.33       90.05     63.25 o 
  11  14   1      406.25      498.19     68.45 o 
 -11  15   1      143.06      166.04     67.44 o 
 -10  15   1       46.95        6.62     52.91 o 
  -9  15   1       39.18       37.20     54.73 o 
  -8  15   1       15.27        4.36     53.20 o 
  -7  15   1      360.11      361.87     56.27 o 
  -6  15   1      187.94      180.89     21.44 o 
  -5  15   1       17.41       30.23     17.53 o 
  -4  15   1      214.49      224.45     29.76 o 
  -3  15   1       75.76       80.66     21.14 o 
  -2  15   1      207.92      220.32      9.04 o 
  -1  15   1        1.30        2.63     11.09 o 
   0  15   1     1600.22     1547.28     23.08 o 
   1  15   1      214.45      210.56     13.32 o 
   2  15   1       73.30       50.20      6.79 o 
   3  15   1      676.00      639.14     22.51 o 
   4  15   1      626.28      620.76     24.64 o 
   5  15   1      188.07      176.71     16.65 o 
   6  15   1       14.65       26.37     38.87 o 
   7  15   1      366.58      369.85     49.49 o 
   8  15   1      201.37      164.15     55.33 o 
   9  15   1       33.59       55.57     56.92 o 
  10  15   1       18.10       36.17     61.27 o 
  11  15   1      392.76      404.85     68.88 o 
 -11  16   1       26.91       44.36     54.46 o 
 -10  16   1       26.96       35.51     62.31 o 
  -9  16   1       20.91       13.58     49.16 o 
  -8  16   1      299.04      266.05     51.58 o 
  -7  16   1       22.06       22.51     44.60 o 
  -6  16   1       18.87       38.84     44.24 o 
  -5  16   1       26.73       30.11     17.77 o 
  -4  16   1      621.92      635.64     29.84 o 
  -3  16   1     1100.16     1067.66     44.76 o 
  -2  16   1      950.67      787.63     28.15 o 
  -1  16   1      229.84      240.10     14.20 o 
   0  16   1      514.69      501.82     17.83 o 
   1  16   1        1.86        3.12     10.81 o 
   2  16   1     1095.44     1065.60     40.87 o 
   3  16   1      593.11      631.76     33.50 o 
   4  16   1      287.24      273.22     18.85 o 
   5  16   1      469.68      388.60     48.95 o 
   6  16   1       22.56       39.45     46.42 o 
   7  16   1        3.74       26.32     50.69 o 
   8  16   1      126.51       85.20     44.38 o 
   9  16   1       59.41       95.19     57.22 o 
  10  16   1      314.88      371.92     69.48 o 
  11  16   1        0.54      -16.21     57.06 o 
 -10  17   1      394.66      385.72     66.83 o 
  -9  17   1       12.20        1.99     59.12 o 
  -8  17   1      140.78      170.05     59.77 o 
  -7  17   1      124.40      103.60     46.43 o 
  -6  17   1       74.13       48.13     46.80 o 
  -5  17   1     1453.05     1473.27     57.15 o 
  -4  17   1       13.04       16.61     15.92 o 
  -3  17   1     3153.73     3081.12     40.47 o 
  -2  17   1      131.94      142.31     21.87 o 
  -1  17   1      420.35      430.36     16.58 o 
   0  17   1     1013.50      982.62     22.16 o 
   1  17   1      290.52      299.60     14.89 o 
   2  17   1     1650.75     1682.28     38.18 o 
   3  17   1      141.31      121.25     16.89 o 
   4  17   1      151.77      158.03     32.00 o 
   5  17   1     1128.79     1198.48     67.31 o 
   6  17   1      120.09       98.42     41.75 o 
   7  17   1      154.67       91.69     43.49 o 
   8  17   1       12.24       28.70     55.58 o 
   9  17   1      662.62      686.88     65.70 o 
  10  17   1       26.18       13.25     50.53 o 
 -10  18   1       95.65      103.17     63.39 o 
  -9  18   1      226.72      255.96     58.66 o 
  -8  18   1      261.68      242.68     59.29 o 
  -7  18   1      706.11      723.67     67.51 o 
  -6  18   1      256.28      272.61     54.39 o 
  -5  18   1        1.43      -10.29     24.84 o 
  -4  18   1     1709.12     1679.67     33.04 o 
  -3  18   1       76.50      107.01     18.04 o 
  -2  18   1     2745.30     2583.14     52.08 o 
  -1  18   1     1575.31     1594.68     36.82 o 
   0  18   1        3.53       10.81     13.11 o 
   1  18   1      950.52      940.46     29.91 o 
   2  18   1        1.05        1.89     21.39 o 
   3  18   1      108.59      145.76     24.30 o 
   4  18   1     1809.24     1794.56     44.51 o 
   5  18   1      121.46      112.17     44.79 o 
   6  18   1      401.42      461.46     55.59 o 
   7  18   1        0.07      -20.29     51.78 o 
   8  18   1      438.18      449.66     60.61 o 
   9  18   1      359.75      341.17     69.89 o 
  10  18   1      508.54      487.67     73.14 o 
  -9  19   1       80.12       50.01     56.68 o 
  -8  19   1      215.67      142.04     49.75 o 
  -7  19   1      388.51      394.01     65.01 o 
  -6  19   1      226.50      240.41     34.29 o 
  -5  19   1      596.60      571.39     32.71 o 
  -4  19   1      120.26      108.18     24.61 o 
  -3  19   1      739.27      824.78     26.40 o 
  -2  19   1     1061.71     1074.77     33.82 o 
  -1  19   1     1065.50     1040.22     32.76 o 
   0  19   1      230.87      208.36     32.45 o 
   1  19   1       10.19       12.53     19.20 o 
   2  19   1       36.55       19.22     21.62 o 
   3  19   1       12.16        0.15     22.95 o 
   4  19   1       61.04       60.41     23.99 o 
   5  19   1      291.52      254.56     50.56 o 
   6  19   1      209.42      167.06     49.77 o 
   7  19   1      487.78      485.67     65.00 o 
   8  19   1        1.61       -3.29     55.75 o 
   9  19   1       88.38       98.14     52.53 o 
  -9  20   1        1.42       11.80     63.09 o 
  -8  20   1        6.19       23.01     49.38 o 
  -7  20   1        4.08      -18.45     33.48 o 
  -6  20   1      121.20       86.13     36.48 o 
  -5  20   1       29.20       29.44     24.51 o 
  -4  20   1       18.44       18.55     24.70 o 
  -3  20   1       21.42       37.81     23.52 o 
  -2  20   1        9.45       30.57     29.41 o 
  -1  20   1      374.28      383.92     49.44 o 
   0  20   1      308.27      294.35     38.19 o 
   1  20   1        5.86        0.08     32.96 o 
   2  20   1       35.49       35.25     23.36 o 
   3  20   1      106.16       98.64     24.07 o 
   4  20   1      325.04      302.30     29.36 o 
   5  20   1       64.75       52.22     30.40 o 
   6  20   1      237.64      226.87     55.28 o 
   7  20   1      212.26      215.24     55.40 o 
   8  20   1        1.19      -10.84     50.29 o 
  -8  21   1        7.84      -39.11     53.69 o 
  -7  21   1       43.81        1.56     55.14 o 
  -6  21   1      148.92      149.02     33.17 o 
  -5  21   1       69.81       84.56     27.69 o 
  -4  21   1       12.41       11.02     24.92 o 
  -3  21   1        1.95        6.21     33.86 o 
  -2  21   1      264.02      295.60     37.66 o 
  -1  21   1      329.53      360.97     39.40 o 
   0  21   1      160.98      125.27     36.12 o 
   1  21   1      355.76      347.73     40.79 o 
   2  21   1      291.49      303.34     50.66 o 
   3  21   1        0.55       -7.17     33.15 o 
   4  21   1       46.85       27.48     25.18 o 
   5  21   1        2.59       14.84     32.27 o 
   6  21   1       93.91       98.91     34.43 o 
   7  21   1        1.26       15.36     46.84 o 
   8  21   1       27.56        1.26     48.73 o 
  -7  22   1      208.70      227.58     56.35 o 
  -6  22   1       23.48       19.47     32.35 o 
  -5  22   1      122.06      115.90     46.32 o 
  -4  22   1      814.49      779.38     48.00 o 
  -3  22   1        5.74       13.83     36.13 o 
  -2  22   1      174.09      201.25     38.15 o 
  -1  22   1      519.71      521.21     45.25 o 
   0  22   1      237.55      215.74     36.13 o 
   1  22   1      901.48      887.88     65.58 o 
   2  22   1       36.62       71.61     38.23 o 
   3  22   1     1260.64     1333.22     57.46 o 
   4  22   1       26.80       31.13     46.20 o 
   5  22   1       27.73       11.42     48.07 o 
   6  22   1       17.53       10.24     35.25 o 
   7  22   1       43.82       19.98     33.31 o 
  -5  23   1      331.91      373.52     54.63 o 
  -4  23   1       17.01       35.12     36.13 o 
  -3  23   1     1598.59     1683.51     63.77 o 
  -2  23   1      877.78      966.55     53.24 o 
  -1  23   1      271.62      269.59     38.13 o 
   0  23   1      435.80      424.17     46.04 o 
   1  23   1       27.87       25.96     33.29 o 
   2  23   1      384.87      436.16     48.15 o 
   3  23   1      421.85      484.21     47.28 o 
   4  23   1      916.05      974.54     74.27 o 
   5  23   1      539.67      517.84     61.27 o 
   6  23   1        0.63       -9.23     48.31 o 
  -4  24   1     1818.41     1915.23     86.23 o 
  -3  24   1       15.70       34.17     49.66 o 
  -2  24   1     1099.94     1065.82     64.26 o 
  -1  24   1      877.84      785.91     62.16 o 
   0  24   1       50.38       73.49     36.73 o 
   1  24   1      320.27      324.89     43.69 o 
   2  24   1        0.41       12.75     36.55 o 
   3  24   1      388.98      411.41     46.84 o 
   4  24   1      345.47      368.34     56.85 o 
   5  24   1       14.02        3.76     48.62 o 
  -2  25   1      267.73      366.95     61.74 o 
  -1  25   1        3.67       21.10     54.62 o 
   0  25   1      509.91      459.70     65.40 o 
   1  25   1       29.24       17.00     51.49 o 
 -15   0   2     1678.34     1716.24     91.30 o 
 -14   0   2      460.25      549.10     61.12 o 
 -13   0   2       10.72       57.74     44.78 o 
 -12   0   2      346.10      296.15     51.59 o 
 -11   0   2      955.69      981.09     61.14 o 
 -10   0   2     1782.68     1680.07     66.57 o 
  -9   0   2     3603.10     3629.12     86.59 o 
  -8   0   2     4907.62     4935.41     91.12 o 
  -7   0   2       13.24       59.36     25.53 o 
  -6   0   2     8207.08     8279.95     98.71 o 
  -5   0   2    15825.65    16480.94    124.70 o 
  -4   0   2    11521.92    12603.92     96.73 o 
  -3   0   2     4610.22     4921.03     53.40 o 
   2   0   2    44316.34    42518.77    542.33 o 
   3   0   2      896.39      918.33     27.84 o 
   4   0   2     7545.40     7777.40     78.87 o 
   5   0   2      568.77      686.10     21.81 o 
   6   0   2     9098.23     9315.74    105.69 o 
   7   0   2     5205.13     4796.29     83.95 o 
   8   0   2       99.24       78.83     27.78 o 
   9   0   2     2419.49     2394.60     72.99 o 
  10   0   2      294.58      290.17     40.19 o 
  11   0   2     2896.66     2796.77     87.67 o 
  12   0   2     1321.53     1281.43     68.69 o 
  13   0   2      133.45      101.06     45.16 o 
  14   0   2      650.68      643.52     65.06 o 
  15   0   2      132.97      158.03     53.37 o 
 -15   1   2      299.35      258.33     65.95 o 
 -14   1   2        5.62       -5.99     33.85 o 
 -13   1   2      272.36      307.03     37.27 o 
 -12   1   2      328.91      341.30     35.45 o 
 -11   1   2      312.12      260.98     32.36 o 
 -10   1   2       54.63       81.63     27.53 o 
  -9   1   2      671.91      594.94     31.34 o 
  -8   1   2       55.09       62.61     21.60 o 
  -7   1   2     9373.53     9630.70    402.31 o 
  -6   1   2     2297.63     2411.70     31.53 o 
  -5   1   2    11664.56    12355.78     76.34 o 
  -4   1   2     1459.79     1411.15     25.30 o 
  -3   1   2        4.89        5.12      7.66 o 
   2   1   2       20.80       35.18     11.27 o 
   3   1   2     4527.65     4425.83     37.90 o 
   4   1   2      350.40      357.55     16.54 o 
   5   1   2    11061.02    11562.19     60.84 o 
   6   1   2      307.10      262.78     15.03 o 
   7   1   2     1830.04     1839.95     39.18 o 
   8   1   2      219.14      196.36     23.11 o 
   9   1   2      640.51      629.70     32.80 o 
  10   1   2      774.02      804.82     37.37 o 
  11   1   2     2402.57     2411.74    148.75 o 
  12   1   2      407.95      419.50     36.86 o 
  13   1   2        7.23       13.59     29.75 o 
  14   1   2      318.91      385.46     43.08 o 
  15   1   2      278.81      267.63     52.97 o 
 -15   2   2      229.92      228.38     60.49 o 
 -14   2   2      260.92      301.57     39.72 o 
 -13   2   2      100.89      119.74     34.39 o 
 -12   2   2      300.81      270.83     35.69 o 
 -11   2   2        3.85      -16.42     27.82 o 
 -10   2   2       38.07       44.04     26.93 o 
  -9   2   2      778.74      718.46     32.47 o 
  -8   2   2       19.19       13.28     19.81 o 
  -7   2   2      105.58      110.98     19.32 o 
  -6   2   2        2.75        5.77      9.47 o 
  -5   2   2     3079.96     3338.50     28.28 o 
  -4   2   2     1097.61     1122.68     16.27 o 
  -3   2   2      184.23      197.26      8.71 o 
  -2   2   2     4679.95     4956.04     33.12 o 
   2   2   2      193.66      247.01     13.10 o 
   3   2   2      473.03      563.59     16.69 o 
   4   2   2      564.29      544.33     14.35 o 
   5   2   2      322.76      344.25     14.16 o 
   6   2   2       61.22       67.13      9.46 o 
   7   2   2      129.08      126.36     13.97 o 
   8   2   2     1035.00     1049.31     34.27 o 
   9   2   2        1.58       -1.64     23.40 o 
  10   2   2     1067.08     1022.85     70.69 o 
  11   2   2        0.62      -11.03     25.37 o 
  12   2   2       94.90       83.27     29.26 o 
  13   2   2       32.63       40.60     31.10 o 
  14   2   2      451.63      462.91     59.93 o 
  15   2   2       11.06       30.48     51.31 o 
 -15   3   2       48.63       33.31     63.09 o 
 -14   3   2      372.50      427.14     67.64 o 
 -13   3   2       42.90       37.57     31.45 o 
 -12   3   2      725.66      752.35     42.17 o 
 -11   3   2       29.01       17.37     26.86 o 
 -10   3   2      543.30      471.30     32.97 o 
  -9   3   2      120.42      161.04     23.71 o 
  -8   3   2      462.86      517.76     26.64 o 
  -7   3   2       41.78       36.77     17.68 o 
  -6   3   2        0.57        1.05     11.42 o 
  -4   3   2     3198.32     3264.67     22.30 o 
  -3   3   2     1859.50     1982.21     22.91 o 
  -2   3   2       61.56       55.45      8.29 o 
  -1   3   2     5327.82     5546.19     36.40 o 
   1   3   2      232.08      256.95     13.84 o 
   2   3   2      657.55      704.32     15.90 o 
   3   3   2     1338.36     1321.37     17.79 o 
   4   3   2      487.10      577.84     11.00 o 
   5   3   2        1.41        5.13      7.24 o 
   6   3   2        1.16        3.78      8.46 o 
   7   3   2      161.96      170.99     14.54 o 
   8   3   2      523.59      597.92     28.78 o 
   9   3   2      720.52      740.10     32.56 o 
  10   3   2     2490.52     2231.02     78.90 o 
  11   3   2      235.80      232.36     30.54 o 
  12   3   2      126.39      129.68     31.28 o 
  13   3   2        8.82        0.69     30.53 o 
  14   3   2      108.78      131.50     52.13 o 
  15   3   2      715.57      860.80     80.21 o 
 -15   4   2      210.92      195.87     61.51 o 
 -14   4   2       87.04      122.33     53.29 o 
 -13   4   2      138.70      126.81     31.06 o 
 -12   4   2        1.80       -9.50     28.33 o 
 -11   4   2      454.73      412.18     33.90 o 
 -10   4   2       94.17      101.98     26.69 o 
  -9   4   2      277.08      246.43     26.03 o 
  -8   4   2      136.40      139.27     23.57 o 
  -7   4   2       37.96       70.07     27.25 o 
  -6   4   2     3283.91     3249.03     46.86 o 
  -5   4   2     2553.58     2506.27     40.19 o 
  -4   4   2      599.02      604.10     11.19 o 
  -3   4   2    14068.44    14213.01     51.35 o 
  -2   4   2        0.87       10.96      5.55 o 
  -1   4   2    21588.86    21952.20     95.84 o 
   0   4   2     4714.58     5008.20     33.84 o 
   1   4   2    13140.30    13451.59    119.47 o 
   2   4   2     2239.73     2150.88     28.39 o 
   5   4   2       39.56       55.26      7.22 o 
   6   4   2     2118.24     2189.98     23.26 o 
   7   4   2     2538.74     2542.44     27.63 o 
   8   4   2     1300.32     1186.57     35.02 o 
   9   4   2      115.50      111.42     23.85 o 
  10   4   2        8.34       16.50     23.49 o 
  11   4   2     1388.89     1277.86     43.72 o 
  12   4   2     1017.01     1010.09    127.95 o 
  13   4   2      131.19       98.82     50.32 o 
  14   4   2      137.72      112.70     62.06 o 
 -14   5   2      203.19      226.52     56.21 o 
 -13   5   2       10.82       12.88     50.70 o 
 -12   5   2      345.25      401.41     35.18 o 
 -11   5   2      389.68      407.62     33.02 o 
 -10   5   2     2019.69     1885.06     48.12 o 
  -9   5   2      506.48      516.99     29.55 o 
  -8   5   2     1988.07     1919.06     40.98 o 
  -7   5   2      530.48      540.46     25.01 o 
  -6   5   2      287.37      309.61     12.35 o 
  -5   5   2     6816.97     6999.58     38.11 o 
  -4   5   2     5082.20     4871.74     26.26 o 
  -3   5   2      131.74      134.40      6.03 o 
  -2   5   2       17.68       30.62      5.48 o 
  -1   5   2     2658.82     2695.19     27.78 o 
   0   5   2     5092.34     5003.12     26.96 o 
   1   5   2     2009.21     1996.32     32.32 o 
   2   5   2       55.56       71.37      4.43 o 
   3   5   2     1177.29      986.84     11.18 o 
   4   5   2      118.13      115.31      5.94 o 
   5   5   2     2535.13     2391.66     20.27 o 
   6   5   2     1393.79     1330.68     24.42 o 
   7   5   2     1330.16     1379.23     20.44 o 
   8   5   2      619.21      587.22     19.73 o 
   9   5   2      297.57      287.32     25.54 o 
  10   5   2     2570.53     2480.02     52.93 o 
  11   5   2      732.63      638.10     39.20 o 
  12   5   2      187.80      208.76     30.51 o 
  13   5   2      825.86      845.15     73.04 o 
  14   5   2      299.74      379.06     59.95 o 
 -14   6   2      213.28      146.27     54.88 o 
 -13   6   2      637.04      591.47     70.75 o 
 -12   6   2      203.57      204.25     60.31 o 
 -11   6   2      359.45      346.52     30.51 o 
 -10   6   2      654.75      713.56     32.76 o 
  -9   6   2      138.08      139.42     22.02 o 
  -8   6   2     2487.90     2522.86     45.32 o 
  -7   6   2       16.18       19.42     14.33 o 
  -6   6   2     2533.62     2507.40     27.26 o 
  -5   6   2     5188.96     5395.66     69.63 o 
  -4   6   2     3186.42     3408.23     27.12 o 
  -3   6   2     4123.88     3969.44     22.47 o 
  -2   6   2     6176.68     6456.67     33.36 o 
  -1   6   2    10250.82    10181.69     43.00 o 
   0   6   2      931.61      974.01     13.98 o 
   1   6   2     2703.41     2710.69     16.79 o 
   2   6   2     1249.98     1163.03     10.93 o 
   3   6   2       67.07       90.47      4.11 o 
   4   6   2     2340.49     2134.98     26.60 o 
   5   6   2      433.88      350.03     17.79 o 
   6   6   2     1327.40     1349.91     17.17 o 
   7   6   2     3053.99     2976.78     27.33 o 
   8   6   2      636.46      646.97     16.57 o 
   9   6   2     1676.78     1592.69     40.82 o 
  10   6   2      230.44      206.95     25.86 o 
  11   6   2      810.58      812.42     36.62 o 
  12   6   2       96.77      104.76     57.12 o 
  13   6   2      318.17      376.52     66.61 o 
  14   6   2      178.42      140.59     60.51 o 
 -14   7   2      187.77      191.29     63.30 o 
 -13   7   2        0.36       17.63     63.43 o 
 -12   7   2       70.81       85.77     54.28 o 
 -11   7   2       12.70       31.02     23.43 o 
 -10   7   2      367.17      399.89     27.75 o 
  -9   7   2      246.60      232.16     21.48 o 
  -8   7   2       78.81       91.45     18.55 o 
  -7   7   2       12.27       15.35     13.98 o 
  -6   7   2     2503.06     2462.92     24.92 o 
  -5   7   2       71.77       56.67      5.87 o 
  -4   7   2     1136.83     1134.03     14.70 o 
  -3   7   2     2530.44     2712.42     38.39 o 
  -2   7   2     5806.37     5864.49     82.77 o 
  -1   7   2     1583.78     1669.01     14.01 o 
   0   7   2      124.63      123.25      7.55 o 
   1   7   2     2839.18     2953.06     27.18 o 
   2   7   2     1047.31     1085.11     19.87 o 
   4   7   2     2508.37     2473.70     50.32 o 
   5   7   2      855.37      793.97     12.76 o 
   6   7   2       17.94       32.13      6.82 o 
   7   7   2      265.24      240.45     11.40 o 
   8   7   2      486.02      450.22     14.17 o 
   9   7   2     1549.96     1513.68     38.23 o 
  10   7   2      145.73      156.95     23.39 o 
  11   7   2        1.22        4.44     49.07 o 
  12   7   2      252.10      217.73     62.47 o 
  13   7   2      876.78     1004.72     85.32 o 
  14   7   2      127.43      160.59     64.39 o 
 -14   8   2       13.21       59.94     70.47 o 
 -13   8   2      218.67      237.21     61.46 o 
 -12   8   2      236.80      313.16     63.96 o 
 -11   8   2       56.07       55.19     52.71 o 
 -10   8   2        0.34       15.63     19.24 o 
  -9   8   2       33.65       30.93     17.27 o 
  -8   8   2      263.83      315.67     26.70 o 
  -7   8   2     2514.74     2455.28     30.19 o 
  -6   8   2      760.85      777.23     14.23 o 
  -5   8   2      599.21      626.73     13.14 o 
  -4   8   2      173.52      157.84     17.16 o 
  -3   8   2      872.06      888.71     23.43 o 
  -2   8   2      149.38      134.66      6.30 o 
  -1   8   2      591.09      612.31     11.11 o 
   0   8   2        2.80        9.50      7.08 o 
   1   8   2      619.04      576.20     11.62 o 
   2   8   2      582.69      605.90     15.34 o 
   3   8   2      232.25      199.66     10.14 o 
   4   8   2      106.06      109.11      8.61 o 
   5   8   2        2.44        5.14      3.71 o 
   6   8   2        6.08        3.77      5.60 o 
   7   8   2      812.97      746.24     16.86 o 
   8   8   2       11.38       24.20     14.85 o 
   9   8   2      206.58      195.89     19.23 o 
  10   8   2        6.01       15.80     49.86 o 
  11   8   2      556.27      532.46     56.58 o 
  12   8   2      495.32      494.10     67.73 o 
  13   8   2        0.10       13.45     61.08 o 
 -13   9   2        0.32       15.92     62.34 o 
 -12   9   2       93.01      124.09     56.70 o 
 -11   9   2      167.48      164.29     61.62 o 
 -10   9   2       76.21       82.49     41.96 o 
  -9   9   2      151.94      160.70     17.22 o 
  -8   9   2      536.40      523.27     19.61 o 
  -7   9   2     2844.43     2653.20     44.65 o 
  -6   9   2       34.28       31.04      3.67 o 
  -5   9   2     5995.82     6068.42     53.16 o 
  -4   9   2     6062.43     6155.30     58.46 o 
  -3   9   2     1251.69     1280.64     28.60 o 
  -2   9   2      763.69      712.35     10.18 o 
  -1   9   2      237.63      237.35      8.89 o 
   0   9   2     2482.88     2378.52     21.76 o 
   1   9   2     8088.68     7941.85     38.94 o 
   2   9   2      398.05      383.52     13.45 o 
   3   9   2     7265.78     7568.45     41.38 o 
   4   9   2       45.16       58.72      8.21 o 
   5   9   2     2509.43     2433.43     71.05 o 
   6   9   2      658.62      695.59     48.73 o 
   7   9   2     2205.45     2162.02     38.53 o 
   8   9   2       68.29       85.29     13.72 o 
   9   9   2       46.58       72.43     48.71 o 
  10   9   2     1700.88     1710.86     84.87 o 
  11   9   2      275.89      310.55     63.24 o 
  12   9   2       32.19        4.96     46.87 o 
  13   9   2      815.86      961.11     79.79 o 
 -13  10   2      609.20      674.51     74.37 o 
 -12  10   2      265.76      373.92     71.17 o 
 -11  10   2      680.84      645.87     66.66 o 
 -10  10   2      500.22      515.20     59.09 o 
  -9  10   2     1054.49     1063.69     70.80 o 
  -8  10   2       11.37      -13.52     45.16 o 
  -7  10   2        2.25        7.57     20.42 o 
  -6  10   2      623.12      644.63     27.82 o 
  -5  10   2     3590.53     3517.09     75.08 o 
  -4  10   2     4680.38     4840.37    169.97 o 
  -3  10   2     2097.35     1931.87     78.77 o 
  -2  10   2     1462.54     1571.63     14.84 o 
  -1  10   2     8259.90     8152.49     92.49 o 
   0  10   2     1849.09     1752.55     19.99 o 
   1  10   2     4732.44     4689.06     35.88 o 
   2  10   2     2840.96     2637.70     77.88 o 
   3  10   2       95.75      117.28     10.32 o 
   4  10   2     1998.34     1992.66     25.55 o 
   5  10   2      680.28      650.47     47.65 o 
   6  10   2      309.41      250.27     43.38 o 
   7  10   2      449.28      450.56     45.62 o 
   8  10   2      239.06      185.36     42.98 o 
   9  10   2     2493.34     2340.24     88.91 o 
  10  10   2     1133.60     1154.79     76.02 o 
  11  10   2      663.36      658.01     68.98 o 
  12  10   2     1854.07     2016.35    105.00 o 
  13  10   2      335.76      436.27     68.50 o 
 -13  11   2       25.01       -9.66     68.17 o 
 -12  11   2      155.72      165.26     62.25 o 
 -11  11   2      322.00      260.28     53.10 o 
 -10  11   2      883.84      884.23     69.95 o 
  -9  11   2     2048.15     1935.14     85.88 o 
  -8  11   2        3.60      -10.56     41.44 o 
  -7  11   2     1434.27     1491.79     54.03 o 
  -6  11   2       20.04       29.47     18.81 o 
  -5  11   2     4623.24     4655.64     48.97 o 
  -4  11   2     1247.93     1229.65     27.45 o 
  -3  11   2      729.10      745.84     24.70 o 
  -2  11   2     4407.76     4293.10     24.49 o 
  -1  11   2      389.48      329.35     12.40 o 
   0  11   2     1191.61     1126.55     16.34 o 
   1  11   2     4007.28     4064.29     33.91 o 
   2  11   2     1063.98      944.02     24.57 o 
   3  11   2     3062.94     3098.24     58.76 o 
   4  11   2       43.64       55.40      9.62 o 
   5  11   2       10.52        9.95      8.34 o 
   6  11   2      807.63      907.35     57.96 o 
   7  11   2     2474.21     2132.57     78.08 o 
   8  11   2      952.64      967.46     66.98 o 
   9  11   2       21.11       52.03     51.18 o 
  10  11   2      869.88      871.69     70.02 o 
  11  11   2        7.74      -26.03     54.92 o 
  12  11   2      206.68      171.05     58.71 o 
 -12  12   2        3.55      -21.89     52.96 o 
 -11  12   2      168.78      110.36     51.53 o 
 -10  12   2      115.63      113.72     49.99 o 
  -9  12   2      196.63      177.42     45.01 o 
  -8  12   2      413.02      464.40     50.52 o 
  -7  12   2      937.18      945.21     39.62 o 
  -6  12   2     1615.84     1550.49     38.06 o 
  -5  12   2      171.48      164.88     18.89 o 
  -4  12   2     3222.01     3176.94     52.36 o 
  -3  12   2        7.04        6.16     14.58 o 
  -2  12   2     1898.14     1898.33     16.81 o 
  -1  12   2      549.48      577.69     12.65 o 
   0  12   2     1523.49     1559.40     19.59 o 
   1  12   2      557.29      587.42     17.42 o 
   2  12   2       56.30       46.72      5.32 o 
   3  12   2      147.87      181.87     13.29 o 
   4  12   2      577.82      622.74     27.86 o 
   5  12   2      884.24      922.67     28.64 o 
   6  12   2     1319.10     1291.32     65.45 o 
   7  12   2      542.41      487.58     50.46 o 
   8  12   2        0.03       12.91     48.18 o 
   9  12   2      170.60      187.52     56.43 o 
  10  12   2      458.36      461.41     66.16 o 
  11  12   2      217.87      204.49     54.56 o 
  12  12   2       34.88       72.61     68.06 o 
 -12  13   2        7.89      -21.12     52.40 o 
 -11  13   2       95.96       75.28     50.80 o 
 -10  13   2       85.95      145.10     47.62 o 
  -9  13   2       64.95       65.20     48.40 o 
  -8  13   2       44.67       48.91     21.52 o 
  -7  13   2      140.80      134.79     32.81 o 
  -6  13   2     1081.32     1095.82     34.43 o 
  -5  13   2      258.07      236.38     20.25 o 
  -4  13   2     2242.77     2182.63     40.31 o 
  -3  13   2     2149.17     2064.44     47.39 o 
  -2  13   2      401.14      417.73      9.61 o 
  -1  13   2     1280.24     1240.95     20.86 o 
   0  13   2       93.75       89.39     10.16 o 
   1  13   2      241.84      235.06     12.78 o 
   2  13   2      210.59      199.83      6.27 o 
   3  13   2     1027.44      966.39     21.79 o 
   4  13   2      617.26      581.10     24.18 o 
   5  13   2      204.67      194.24     12.10 o 
   6  13   2       67.39       68.96     39.59 o 
   7  13   2        1.81       -7.13     36.63 o 
   8  13   2       23.85      -15.14     47.62 o 
   9  13   2      324.59      325.00     58.01 o 
  10  13   2      344.71      380.09     66.42 o 
  11  13   2        0.06       23.52     61.23 o 
  12  13   2       75.97      100.09     61.40 o 
 -12  14   2      313.84      317.45     61.42 o 
 -11  14   2       14.35        4.77     51.57 o 
 -10  14   2      267.45      297.43     63.58 o 
  -9  14   2      346.11      393.06     65.27 o 
  -8  14   2      509.66      560.34     56.33 o 
  -7  14   2      649.45      597.52     30.01 o 
  -6  14   2      321.08      299.09     25.32 o 
  -5  14   2      517.71      510.27     24.14 o 
  -4  14   2      911.45      915.45     27.65 o 
  -3  14   2       58.98       65.62     18.35 o 
  -2  14   2      270.59      259.34      8.54 o 
  -1  14   2      490.41      502.69     13.25 o 
   0  14   2       16.00       17.66      9.86 o 
   1  14   2      198.14      178.17     12.62 o 
   2  14   2     2028.94     1932.83     59.65 o 
   3  14   2       16.22       17.38     13.06 o 
   4  14   2      625.02      643.87     20.72 o 
   5  14   2       20.35       21.22     10.01 o 
   6  14   2       47.75       35.91     35.94 o 
   7  14   2     1639.61     1596.85     75.56 o 
   8  14   2      524.30      539.95     63.69 o 
   9  14   2      715.92      674.58     67.54 o 
  10  14   2       19.21       26.11     57.55 o 
  11  14   2       21.20       51.63     62.79 o 
 -11  15   2       22.73       21.78     62.81 o 
 -10  15   2      870.76     1024.80     85.19 o 
  -9  15   2      415.52      443.99     57.68 o 
  -8  15   2      284.57      307.75     60.11 o 
  -7  15   2      235.55      307.63     39.93 o 
  -6  15   2      310.32      318.43     25.46 o 
  -5  15   2     2258.09     2329.93     40.52 o 
  -4  15   2     2675.30     2669.08     42.55 o 
  -3  15   2      150.46      152.85     22.00 o 
  -2  15   2     3573.05     3540.74     29.70 o 
  -1  15   2      896.08      895.64     16.55 o 
   0  15   2     2379.70     2341.41     25.93 o 
   1  15   2     1177.43     1220.00     21.81 o 
   2  15   2      914.82      894.65     31.63 o 
   3  15   2     1803.61     1845.90     30.75 o 
   4  15   2      201.64      198.59     15.19 o 
   5  15   2     1171.59     1278.72     63.80 o 
   6  15   2      237.90      293.29     49.61 o 
   7  15   2      480.97      535.22     60.12 o 
   8  15   2      703.74      729.56     67.49 o 
   9  15   2      741.88      829.17     75.15 o 
  10  15   2      615.95      604.80     74.96 o 
  11  15   2      326.24      392.80     75.91 o 
 -11  16   2      434.63      508.33     79.32 o 
 -10  16   2      125.45      150.80     56.31 o 
  -9  16   2      209.24      215.73     60.64 o 
  -8  16   2      898.45      966.08     72.24 o 
  -7  16   2      307.18      284.40     49.60 o 
  -6  16   2     1573.64     1581.32     41.38 o 
  -5  16   2      453.06      481.90     31.75 o 
  -4  16   2     1614.40     1580.24     32.51 o 
  -3  16   2     7002.62     6561.02     54.91 o 
  -2  16   2      369.11      337.55     11.84 o 
  -1  16   2     1969.00     1912.78     29.09 o 
   0  16   2      896.23      883.91     21.15 o 
   1  16   2      736.72      666.82     17.93 o 
   2  16   2     1957.02     1862.38     37.94 o 
   3  16   2      153.60      145.04     17.31 o 
   4  16   2     1409.42     1486.68     48.25 o 
   5  16   2     1043.88     1066.85     64.19 o 
   6  16   2      618.00      573.43     55.58 o 
   7  16   2      888.39      990.57     70.33 o 
   8  16   2        6.64       -5.86     43.23 o 
   9  16   2      944.00     1003.22     82.09 o 
  10  16   2      124.06       62.68     63.45 o 
 -10  17   2      193.77      199.64     66.72 o 
  -9  17   2      592.70      618.56     65.47 o 
  -8  17   2      140.46      171.33     54.59 o 
  -7  17   2      581.95      597.88     59.78 o 
  -6  17   2       30.51       43.32     45.94 o 
  -5  17   2      803.24      758.72     25.68 o 
  -4  17   2      363.28      348.94     20.80 o 
  -3  17   2      730.61      713.66     24.67 o 
  -2  17   2      995.75     1016.22     32.18 o 
  -1  17   2     3991.47     3809.63     39.73 o 
   0  17   2     1025.30      998.24     22.60 o 
   1  17   2       13.55       17.41     11.50 o 
   2  17   2      162.96      162.83     22.86 o 
   3  17   2     1664.18     1613.47     31.61 o 
   4  17   2      571.69      611.34     37.60 o 
   5  17   2      114.35      107.13     39.91 o 
   6  17   2      733.40      844.39     66.22 o 
   7  17   2      314.29      313.73     54.63 o 
   8  17   2      199.37      210.05     58.18 o 
   9  17   2        0.39       23.26     53.02 o 
  10  17   2      121.07      155.40     65.23 o 
 -10  18   2        3.92       -8.51     59.33 o 
  -9  18   2       30.14        7.27     60.08 o 
  -8  18   2       30.37        0.34     56.31 o 
  -7  18   2       69.04       33.50     48.76 o 
  -6  18   2        0.55       12.62     47.33 o 
  -5  18   2       61.41       57.74     24.17 o 
  -4  18   2      235.13      202.87     19.78 o 
  -3  18   2       65.73       58.34     17.75 o 
  -2  18   2        1.43       14.33     20.13 o 
  -1  18   2       90.73      108.22     21.17 o 
   0  18   2      131.12      150.93     15.24 o 
   1  18   2        0.28        4.67     19.41 o 
   2  18   2      227.66      207.59     24.40 o 
   3  18   2        8.89       13.11     23.04 o 
   4  18   2       36.75       42.37     38.80 o 
   5  18   2      107.24       81.27     41.35 o 
   6  18   2      146.02      139.02     44.07 o 
   7  18   2       12.45       47.38     50.80 o 
   8  18   2       10.10        8.02     53.33 o 
   9  18   2       31.79       51.46     52.12 o 
  -9  19   2     1005.34      969.37     84.12 o 
  -8  19   2      103.01       83.16     57.46 o 
  -7  19   2      596.16      596.60     66.55 o 
  -6  19   2       10.71       10.72     29.59 o 
  -5  19   2      116.78       92.97     26.18 o 
  -4  19   2       22.05       18.89     23.12 o 
  -3  19   2       57.55       78.25     18.63 o 
  -2  19   2      189.45      228.28     23.65 o 
  -1  19   2        3.47        8.37     29.61 o 
   0  19   2      343.92      354.10     35.61 o 
   1  19   2      196.44      227.46     22.66 o 
   2  19   2        2.15        1.49     20.61 o 
   3  19   2      164.71      149.34     24.96 o 
   4  19   2        1.03        7.14     27.40 o 
   5  19   2      368.25      324.41     52.24 o 
   6  19   2      288.88      332.23     55.24 o 
   7  19   2      223.88      251.93     56.98 o 
   8  19   2      601.02      583.65     67.92 o 
   9  19   2       58.55       72.53     63.96 o 
  -9  20   2      544.05      567.89     68.91 o 
  -8  20   2      373.81      359.50     63.85 o 
  -7  20   2      151.54       97.33     52.87 o 
  -6  20   2      140.95       92.27     30.81 o 
  -5  20   2       60.85       67.93     24.93 o 
  -4  20   2      110.80       94.23     24.92 o 
  -3  20   2      471.83      429.09     29.12 o 
  -2  20   2      470.53      431.45     38.55 o 
  -1  20   2      354.96      375.05     62.40 o 
   0  20   2      147.54      146.41     34.28 o 
   1  20   2        1.92        6.58     32.10 o 
   2  20   2      136.84      162.66     23.84 o 
   3  20   2        2.52       11.71     21.92 o 
   4  20   2      188.02      193.82     33.41 o 
   5  20   2       39.53       36.70     32.17 o 
   6  20   2      186.17      206.06     54.28 o 
   7  20   2      321.21      379.74     57.89 o 
   8  20   2       55.24       19.13     50.08 o 
  -8  21   2        0.17      -22.81     56.37 o 
  -7  21   2      392.17      368.63     57.78 o 
  -6  21   2      618.73      607.23     40.93 o 
  -5  21   2        4.28       21.81     25.93 o 
  -4  21   2      305.97      274.08     29.27 o 
  -3  21   2       83.67      119.34     48.59 o 
  -2  21   2      857.53      735.26     46.15 o 
  -1  21   2      556.10      600.33     63.83 o 
   0  21   2        6.47       12.62     31.41 o 
   1  21   2        5.77        3.76     32.95 o 
   2  21   2       87.44      123.35     33.83 o 
   3  21   2      491.08      493.71     44.01 o 
   4  21   2       44.29       29.30     29.27 o 
   5  21   2       12.86        0.06     30.12 o 
   6  21   2      133.44      140.58     37.14 o 
   7  21   2       45.41       59.86     50.33 o 
   8  21   2      252.87      219.70     63.38 o 
  -7  22   2      120.35       59.57     49.06 o 
  -6  22   2        2.65        5.83     48.98 o 
  -5  22   2      466.35      489.44     43.81 o 
  -4  22   2       45.99       43.86     35.52 o 
  -3  22   2      136.67       93.44     35.81 o 
  -2  22   2      379.76      358.86     42.55 o 
  -1  22   2       99.07      100.45     34.86 o 
   0  22   2      393.50      395.03     40.53 o 
   1  22   2       61.08       91.56     36.52 o 
   2  22   2        4.23       -7.80     31.61 o 
   3  22   2      284.80      335.71     44.08 o 
   4  22   2      198.28      158.58     55.49 o 
   5  22   2       35.43      -19.70     50.57 o 
   6  22   2       81.15       81.72     33.44 o 
   7  22   2       38.17       33.38     34.88 o 
  -4  23   2       43.36       68.78     36.92 o 
  -3  23   2      377.88      407.62     43.79 o 
  -2  23   2      101.51      112.82     34.88 o 
  -1  23   2       12.89       13.91     38.32 o 
   0  23   2        2.43      -20.53     34.83 o 
   1  23   2       46.29       32.92     38.13 o 
   2  23   2       57.33       68.88     33.45 o 
   3  23   2       59.70       87.13     39.78 o 
   4  23   2       73.02       62.53     48.93 o 
   5  23   2        4.22      -20.23     48.44 o 
   6  23   2       68.73       13.33     49.72 o 
  -3  24   2       92.04       84.11     44.61 o 
  -2  24   2       19.49       34.58     35.90 o 
  -1  24   2      205.98      173.09     40.62 o 
   0  24   2       11.92       11.32     40.68 o 
   1  24   2       17.96       12.63     35.72 o 
   2  24   2       84.80      101.10     36.40 o 
   3  24   2       40.31       74.67     48.85 o 
   4  24   2       36.48       68.15     51.96 o 
  -1  25   2      453.19      389.09     57.55 o 
   0  25   2        3.25       21.68     46.66 o 
   1  25   2      425.79      418.56     63.02 o 
 -15   1   3       32.53       30.87     40.75 o 
 -14   1   3       27.03       35.41     35.64 o 
 -13   1   3      365.75      356.58     41.07 o 
 -12   1   3        0.82      -15.25     31.77 o 
 -11   1   3      774.19      785.15     39.12 o 
 -10   1   3       43.83       41.06     26.86 o 
  -9   1   3        2.84       -8.69     22.77 o 
  -8   1   3      669.36      623.50     29.24 o 
  -7   1   3      153.73      157.90     21.02 o 
  -6   1   3       11.70       43.50     12.27 o 
  -5   1   3      691.16      698.43     17.21 o 
  -4   1   3     3808.98     3834.04     27.54 o 
  -3   1   3    10138.32    10485.36     38.97 o 
  -2   1   3    12461.10    12665.66    148.26 o 
   2   1   3     1513.18     1502.95     21.49 o 
   3   1   3       97.94      119.85     13.10 o 
   4   1   3     6323.15     6571.14     78.53 o 
   5   1   3     1046.09     1198.83     33.59 o 
   6   1   3     1738.42     1635.00     89.05 o 
   7   1   3      922.35      860.08     30.21 o 
   8   1   3     1039.93     1017.09     34.17 o 
   9   1   3      488.94      480.35     30.40 o 
  10   1   3       85.71       85.63     25.76 o 
  11   1   3      767.50      746.24     40.12 o 
  12   1   3       95.51       56.35     30.15 o 
  13   1   3       25.84       30.59     30.80 o 
  14   1   3      287.79      301.81     39.69 o 
  15   1   3        9.04        6.94     45.16 o 
 -15   2   3      311.41      312.64     63.62 o 
 -14   2   3       37.91       18.10     34.30 o 
 -13   2   3       53.02       45.53     33.84 o 
 -12   2   3     1022.74     1052.48     46.85 o 
 -11   2   3      566.68      484.47     34.58 o 
 -10   2   3     3479.61     3286.25     63.11 o 
  -9   2   3       54.92       28.29     21.72 o 
  -8   2   3       32.63       45.09     20.60 o 
  -7   2   3     1167.02     1065.76     31.48 o 
  -6   2   3      571.93      633.95     24.28 o 
  -5   2   3    13361.74    13644.85    117.77 o 
  -4   2   3       68.46       41.38      8.30 o 
  -3   2   3      346.37      314.61     12.02 o 
  -2   2   3     1153.54     1217.04     24.74 o 
   1   2   3     6416.75     6596.84     48.16 o 
   2   2   3     9782.91     9653.39     49.64 o 
   3   2   3     5383.49     5172.75     62.29 o 
   4   2   3      238.12      235.68     12.04 o 
   5   2   3      964.10      780.91     19.58 o 
   6   2   3     1152.25     1165.27     23.72 o 
   7   2   3     8920.66     8615.94     78.32 o 
   8   2   3      305.18      333.21     25.57 o 
   9   2   3      160.63      159.98     25.50 o 
  10   2   3     1838.30     1807.07     87.09 o 
  11   2   3      158.09      192.44     29.31 o 
  12   2   3     1652.28     1697.22     54.74 o 
  13   2   3      266.88      226.77     36.83 o 
  14   2   3       70.84       86.80     35.47 o 
  15   2   3      276.61      295.74     58.92 o 
 -15   3   3       11.63      -20.39     60.00 o 
 -14   3   3      157.79      110.66     62.27 o 
 -13   3   3       31.09       29.04     32.90 o 
 -12   3   3       67.07       57.82     29.43 o 
 -11   3   3     1683.91     1685.39     50.06 o 
 -10   3   3       64.80       67.86     26.90 o 
  -9   3   3      296.28      285.80     26.66 o 
  -8   3   3     1546.63     1621.42     40.48 o 
  -7   3   3      483.82      458.89     24.46 o 
  -6   3   3     1918.72     1801.69     42.73 o 
  -5   3   3       77.50      118.80      8.87 o 
  -4   3   3     5331.38     5094.68     32.62 o 
  -3   3   3      212.75      195.38     11.82 o 
  -2   3   3     1622.19     1767.49     23.39 o 
  -1   3   3    24471.29    25021.58    368.42 o 
   0   3   3     1401.98     1474.03     23.22 o 
   1   3   3    14988.97    15147.26    171.86 o 
   2   3   3      808.16      762.41     12.31 o 
   3   3   3     1662.13     1808.73     21.89 o 
   4   3   3     1626.54     1497.10     31.71 o 
   5   3   3      237.82      268.17     10.24 o 
   6   3   3     1452.92     1470.63     28.13 o 
   7   3   3      962.17      931.04     22.40 o 
   8   3   3      630.73      640.91     29.09 o 
   9   3   3     2064.94     2058.41     51.95 o 
  10   3   3      152.23      155.69     26.71 o 
  11   3   3     1692.35     1520.58     74.50 o 
  12   3   3      749.07      848.11     42.34 o 
  13   3   3      124.86      148.26     33.87 o 
  14   3   3      464.05      474.95     64.13 o 
  15   3   3      127.19      176.28     56.64 o 
 -15   4   3      307.27      273.46     74.75 o 
 -14   4   3        3.03       24.32     60.09 o 
 -13   4   3       36.89       28.38     30.19 o 
 -12   4   3     1393.55     1365.16     49.46 o 
 -11   4   3      434.53      371.09     32.10 o 
 -10   4   3     2647.06     2656.43     56.23 o 
  -9   4   3       16.92       24.11     21.87 o 
  -8   4   3      646.30      645.51     29.21 o 
  -7   4   3      657.80      649.87     26.68 o 
  -6   4   3        8.46       18.40     11.87 o 
  -5   4   3     7684.20     7942.77     43.30 o 
  -4   4   3      347.85      375.97     10.20 o 
  -3   4   3      283.70      298.12     11.61 o 
  -2   4   3    15022.51    15834.37     85.95 o 
  -1   4   3      143.79      146.02     10.52 o 
   0   4   3    13466.56    13706.32     70.58 o 
   1   4   3      315.17      399.30     11.74 o 
   2   4   3     1638.44     1623.65     14.72 o 
   3   4   3      231.90      277.33      9.60 o 
   4   4   3      107.10      124.63      6.75 o 
   5   4   3     1081.88      984.59     14.75 o 
   6   4   3       86.74       83.96      9.07 o 
   7   4   3     2150.03     2091.99     29.71 o 
   8   4   3       15.76       20.70     13.53 o 
   9   4   3     1055.00     1010.84     36.42 o 
  10   4   3      257.34      282.91     27.81 o 
  11   4   3        3.63        2.38     25.56 o 
  12   4   3      287.81      287.59     32.36 o 
  13   4   3       58.28       47.68     51.41 o 
  14   4   3       10.40       25.83     56.46 o 
 -14   5   3       39.44       63.87     62.30 o 
 -13   5   3       79.19       88.43     60.20 o 
 -12   5   3      135.39      128.97     30.59 o 
 -11   5   3      351.45      294.79     31.91 o 
 -10   5   3     1055.70     1057.91     39.29 o 
  -9   5   3      668.14      637.30     30.97 o 
  -8   5   3     1565.09     1622.75     39.41 o 
  -7   5   3     1203.62     1136.84     31.09 o 
  -6   5   3      477.01      475.56     16.98 o 
  -5   5   3      366.52      367.05     12.21 o 
  -4   5   3     2570.52     2865.74     18.68 o 
  -3   5   3      293.71      301.90      9.26 o 
  -2   5   3        4.89        3.98      5.28 o 
  -1   5   3      484.51      536.70      9.31 o 
   0   5   3     3309.34     3383.19     23.51 o 
   1   5   3        3.22       13.81      6.34 o 
   2   5   3       19.21       19.20      5.35 o 
   3   5   3     2538.27     2736.69     52.07 o 
   4   5   3        8.13        7.26      4.46 o 
   5   5   3       78.22       64.52      6.77 o 
   6   5   3      102.07      133.11      9.07 o 
   7   5   3       19.48       29.65      9.47 o 
   8   5   3      149.31      138.01     14.60 o 
   9   5   3       12.49        8.29     20.69 o 
  10   5   3       27.70       40.76     23.66 o 
  11   5   3        0.15       -5.11     24.33 o 
  12   5   3        3.44        4.20     25.49 o 
  13   5   3       23.13       13.82     52.88 o 
  14   5   3       34.64       -5.84     53.25 o 
 -14   6   3       19.67      -11.37     66.12 o 
 -13   6   3      298.65      311.51     66.89 o 
 -12   6   3       62.27       57.95     56.12 o 
 -11   6   3       43.60       39.06     25.49 o 
 -10   6   3      135.28      125.91     24.71 o 
  -9   6   3      162.26      165.51     23.08 o 
  -8   6   3     1508.03     1563.60     37.80 o 
  -7   6   3      254.08      237.42     16.57 o 
  -6   6   3      423.01      477.41     16.95 o 
  -5   6   3       10.86        8.04      6.25 o 
  -4   6   3      271.84      252.91      8.39 o 
  -3   6   3       50.92       44.67      6.63 o 
  -2   6   3     7001.16     7347.11     32.87 o 
  -1   6   3      546.93      530.78      9.90 o 
   0   6   3      142.21      103.92      6.58 o 
   1   6   3      806.30      817.20     13.51 o 
   2   6   3       40.04       67.83      7.35 o 
   3   6   3     2548.88     2630.91     25.43 o 
   4   6   3      817.57      969.68     14.73 o 
   5   6   3      154.44      164.86      7.11 o 
   6   6   3      378.27      385.80     11.01 o 
   7   6   3       24.79       31.09      8.45 o 
   8   6   3     1289.95     1253.77     36.96 o 
   9   6   3       51.30       49.55     19.90 o 
  10   6   3     1406.70     1396.95     75.91 o 
  11   6   3       32.21       36.62     23.21 o 
  12   6   3      192.03      264.76     59.52 o 
  13   6   3       66.86       61.01     60.40 o 
  14   6   3      790.29      863.49     84.63 o 
 -14   7   3       81.11       77.09     66.20 o 
 -13   7   3      132.83      135.85     58.72 o 
 -12   7   3       23.22        1.40     44.89 o 
 -11   7   3     1842.57     1965.11     50.18 o 
 -10   7   3        8.26        2.32     20.87 o 
  -9   7   3     2415.95     2437.05     47.52 o 
  -8   7   3     1330.07     1421.05     54.29 o 
  -7   7   3     4620.02     4694.01     44.30 o 
  -6   7   3     1840.05     1838.49     20.85 o 
  -5   7   3       26.32       20.03      6.57 o 
  -4   7   3     1825.70     1766.86     16.14 o 
  -3   7   3     5128.50     5036.82     54.29 o 
  -2   7   3      564.46      643.55     11.51 o 
  -1   7   3    13258.09    13421.62     43.01 o 
   0   7   3      170.74      181.57      8.51 o 
   1   7   3    20410.81    20810.02     76.38 o 
   2   7   3     3491.21     3746.01     39.39 o 
   3   7   3      276.36      256.90     10.20 o 
   4   7   3     1610.78     1459.32     21.05 o 
   5   7   3      756.39      771.15     14.28 o 
   6   7   3     5595.14     5397.18     61.84 o 
   7   7   3      214.31      214.80     10.04 o 
   8   7   3      621.31      568.77     25.26 o 
   9   7   3      898.66      877.47     31.95 o 
  10   7   3        1.03       -0.64     20.52 o 
  11   7   3     2051.69     2063.23     88.02 o 
  12   7   3      907.13     1023.44     79.78 o 
  13   7   3      157.14      180.54     68.13 o 
  14   7   3      218.02      350.05     74.24 o 
 -14   8   3      137.79      153.02     58.40 o 
 -13   8   3       54.07       93.11     61.70 o 
 -12   8   3      398.97      369.12     68.65 o 
 -11   8   3       11.71       -1.62     47.76 o 
 -10   8   3     2334.02     2397.74     59.40 o 
  -9   8   3     1308.63     1331.08     35.82 o 
  -8   8   3     1556.79     1576.11     56.31 o 
  -7   8   3     2027.95     1944.12     28.93 o 
  -6   8   3      881.86      867.59     14.65 o 
  -5   8   3    12026.10    11840.28     48.65 o 
  -4   8   3     9015.15     8822.85     62.68 o 
  -3   8   3     1123.78     1133.37     25.15 o 
  -2   8   3     3869.82     3722.71     30.26 o 
  -1   8   3     3142.80     3258.56     30.29 o 
   0   8   3    17457.36    17508.63     54.71 o 
   1   8   3     1673.27     1691.94     18.41 o 
   2   8   3      167.93      200.52      6.35 o 
   3   8   3     2098.43     2050.19     21.38 o 
   4   8   3      157.26      149.04      8.12 o 
   5   8   3    10633.25    10334.10     40.64 o 
   6   8   3       34.18       26.49      7.53 o 
   7   8   3     1543.02     1475.81     30.88 o 
   8   8   3     4271.28     3948.79     50.19 o 
   9   8   3      571.73      550.32     37.69 o 
  10   8   3     1967.29     2096.25     89.04 o 
  11   8   3       52.06       24.81     47.02 o 
  12   8   3     1949.25     2197.29    101.11 o 
  13   8   3      240.67      206.55     67.56 o 
 -13   9   3       74.53       93.88     60.34 o 
 -12   9   3      113.92      148.75     57.36 o 
 -11   9   3     1180.42     1129.05     81.77 o 
 -10   9   3      123.79      173.45     45.36 o 
  -9   9   3      744.01      762.59     26.80 o 
  -8   9   3        4.96        8.85     11.26 o 
  -7   9   3      287.42      301.50     10.07 o 
  -6   9   3     9981.92     9734.79     37.50 o 
  -5   9   3       65.78       59.88      4.88 o 
  -4   9   3     1836.23     1796.43     38.10 o 
  -3   9   3      184.40      139.48      8.38 o 
  -2   9   3       88.10       70.60      6.56 o 
  -1   9   3     8534.48     8430.36     93.75 o 
   0   9   3     3230.26     3393.95     26.35 o 
   1   9   3     1080.03     1130.03     12.82 o 
   2   9   3      304.60      291.43      7.70 o 
   3   9   3      116.88      105.57      3.47 o 
   4   9   3     1943.21     1876.12     59.89 o 
   5   9   3      836.98      687.04     37.98 o 
   6   9   3     6341.82     5904.63    101.92 o 
   7   9   3      868.10      845.00     17.20 o 
   8   9   3       44.67       46.95     12.31 o 
   9   9   3     1489.47     1509.29     75.15 o 
  10   9   3       13.80      -17.12     38.53 o 
  11   9   3     1605.68     1742.04     90.75 o 
  12   9   3       11.99       -1.29     51.18 o 
  13   9   3      158.01      178.87     69.07 o 
 -13  10   3       32.06       -8.21     66.53 o 
 -12  10   3       20.25       -6.14     51.69 o 
 -11  10   3        2.14        5.51     58.04 o 
 -10  10   3      442.60      431.43     55.40 o 
  -9  10   3       43.39        9.47     51.18 o 
  -8  10   3      694.60      690.90     16.84 o 
  -7  10   3        1.69        3.01      3.86 o 
  -6  10   3     1659.95     1590.41     39.26 o 
  -5  10   3       54.55       58.95     17.93 o 
  -4  10   3       24.52       43.32     17.80 o 
  -3  10   3      247.03      273.82      9.65 o 
  -2  10   3      407.07      391.24      9.91 o 
  -1  10   3      473.37      452.26     11.61 o 
   0  10   3      821.33      753.28     14.73 o 
   1  10   3     1998.95     2159.95     22.81 o 
   2  10   3        8.26       10.87      4.91 o 
   3  10   3      146.34      141.36      8.30 o 
   4  10   3       68.91       72.42     30.07 o 
   5  10   3      501.99      518.85     44.03 o 
   6  10   3      150.05      141.26     38.62 o 
   7  10   3      490.42      407.53     43.57 o 
   8  10   3      661.65      596.18     58.49 o 
   9  10   3      196.41      173.92     52.24 o 
  10  10   3      139.06      193.33     57.99 o 
  11  10   3        3.84       39.33     54.22 o 
  12  10   3       25.05       16.26     57.73 o 
  13  10   3       81.95      104.53     56.86 o 
 -13  11   3      240.80      265.72     64.47 o 
 -12  11   3       18.70       14.36     62.60 o 
 -11  11   3        4.28       18.42     58.31 o 
 -10  11   3      536.01      552.44     57.13 o 
  -9  11   3        5.49       24.56     48.18 o 
  -8  11   3     1074.89      994.06     37.40 o 
  -7  11   3      572.14      546.11     48.78 o 
  -6  11   3     1869.10     1914.41     36.49 o 
  -5  11   3        0.18        5.09     17.72 o 
  -4  11   3      439.01      428.52     21.50 o 
  -3  11   3      655.93      622.12     13.58 o 
  -2  11   3     1174.69     1178.50     24.30 o 
  -1  11   3       38.73       43.34      7.82 o 
   0  11   3      874.12      914.63     15.55 o 
   1  11   3        2.39       11.97      8.81 o 
   2  11   3     1202.14     1235.67     14.00 o 
   3  11   3      869.79      822.71     24.02 o 
   4  11   3       19.79       21.14     12.17 o 
   5  11   3     1916.84     1814.35     65.27 o 
   6  11   3      414.87      396.92     48.39 o 
   7  11   3       40.00       27.80     42.27 o 
   8  11   3       30.36       -5.74     40.46 o 
   9  11   3      200.38      229.55     49.25 o 
  10  11   3      185.76      237.56     51.62 o 
  11  11   3      461.08      453.17     63.71 o 
  12  11   3       50.61       95.76     64.20 o 
 -12  12   3      182.43      220.14     71.39 o 
 -11  12   3      122.70      144.97     61.70 o 
 -10  12   3      505.15      560.41     63.68 o 
  -9  12   3       89.45       98.06     42.11 o 
  -8  12   3       59.68       62.28     22.73 o 
  -7  12   3      183.45      188.63     23.93 o 
  -6  12   3      406.91      380.37     23.17 o 
  -5  12   3     2218.49     2264.61     38.79 o 
  -4  12   3     3056.88     3070.38     45.64 o 
  -3  12   3      190.56      201.22      7.53 o 
  -2  12   3      233.51      243.76      9.07 o 
  -1  12   3       87.55       82.09      8.89 o 
   0  12   3     3267.15     3295.33     27.63 o 
   1  12   3     1796.93     1786.20     25.67 o 
   2  12   3        5.87        7.10      5.20 o 
   3  12   3      161.70      153.68     11.97 o 
   4  12   3      284.48      276.88      9.48 o 
   5  12   3     3866.99     3795.33     91.10 o 
   6  12   3       43.94       35.62     39.63 o 
   7  12   3      385.33      348.37     52.41 o 
   8  12   3     1072.70     1073.03     67.10 o 
   9  12   3      144.57      159.18     56.61 o 
  10  12   3       88.74      128.78     59.27 o 
  11  12   3       98.58       66.46     60.61 o 
  12  12   3     1065.55     1175.58     86.45 o 
 -12  13   3      202.07      221.74     74.54 o 
 -11  13   3     1181.13     1246.23     91.53 o 
 -10  13   3       53.98       62.71     59.47 o 
  -9  13   3      680.62      721.38     68.04 o 
  -8  13   3      576.00      619.25     33.91 o 
  -7  13   3      982.36      965.45     39.98 o 
  -6  13   3     2832.83     2784.95     44.39 o 
  -5  13   3     1117.78     1056.32     34.65 o 
  -4  13   3      790.93      811.57     26.90 o 
  -3  13   3      991.85      946.96     19.12 o 
  -2  13   3      860.87      807.40     13.62 o 
  -1  13   3     3352.86     3339.49     27.46 o 
   0  13   3      544.63      570.31     14.59 o 
   1  13   3      137.87      178.43     14.53 o 
   2  13   3      152.69      146.90      7.32 o 
   3  13   3       40.39       27.61     10.06 o 
   4  13   3     1520.30     1520.29     59.51 o 
   5  13   3      146.20      131.14     36.06 o 
   6  13   3     3966.31     3866.14    102.10 o 
   7  13   3      153.21      170.85     49.93 o 
   8  13   3        2.96      -15.80     44.51 o 
   9  13   3      775.56      795.48     72.44 o 
  10  13   3        2.23      -21.71     57.22 o 
  11  13   3      703.04      819.85     82.22 o 
  12  13   3      431.22      458.41     75.22 o 
 -12  14   3      144.78      190.79     73.48 o 
 -11  14   3       24.75       25.12     66.27 o 
 -10  14   3      462.58      512.16     73.01 o 
  -9  14   3      486.32      460.94     64.24 o 
  -8  14   3      238.11      229.21     26.12 o 
  -7  14   3     1965.50     1951.17     47.51 o 
  -6  14   3      292.21      283.49     22.48 o 
  -5  14   3     1177.43     1189.90     38.15 o 
  -4  14   3      797.57      758.37     29.06 o 
  -3  14   3       88.13       86.83     15.60 o 
  -2  14   3     2852.36     2972.14     24.80 o 
  -1  14   3        0.30        0.76      9.16 o 
   0  14   3      774.27      780.77     16.79 o 
   1  14   3     3034.80     3134.83     32.18 o 
   2  14   3      697.64      628.08     10.77 o 
   3  14   3     1734.66     1746.99     32.65 o 
   4  14   3        0.33        5.90      7.82 o 
   5  14   3     3815.57     3718.82     96.31 o 
   6  14   3        1.49       29.65     43.25 o 
   7  14   3      470.83      485.20     58.71 o 
   8  14   3     1133.34     1070.72     73.27 o 
   9  14   3        5.45       -1.49     52.79 o 
  10  14   3     1110.93     1176.61     80.92 o 
  11  14   3      258.46      338.88     65.63 o 
 -11  15   3      383.35      434.36     71.94 o 
 -10  15   3       24.78        3.60     47.54 o 
  -9  15   3      489.84      604.41     68.48 o 
  -8  15   3     1624.36     1499.79     83.81 o 
  -7  15   3        1.66        7.76     22.31 o 
  -6  15   3      494.35      485.11     25.82 o 
  -5  15   3      427.75      407.00     28.36 o 
  -4  15   3     1628.71     1621.90     34.59 o 
  -3  15   3        6.17        8.91     14.99 o 
  -2  15   3       18.20       11.82      9.43 o 
  -1  15   3     1621.33     1619.54     25.26 o 
   0  15   3      226.50      225.25     14.80 o 
   1  15   3       26.83       26.09      8.91 o 
   2  15   3      218.19      211.41      9.76 o 
   3  15   3      679.31      660.54     20.04 o 
   4  15   3      998.25      912.65     53.56 o 
   5  15   3        0.81       21.42     40.11 o 
   6  15   3      900.77      867.67     59.32 o 
   7  15   3       11.10       13.72     48.46 o 
   8  15   3      168.57      161.80     51.91 o 
   9  15   3      331.70      366.82     63.85 o 
  10  15   3      323.48      321.50     60.61 o 
  11  15   3      765.79      940.47     78.58 o 
 -11  16   3        4.32       -3.14     57.31 o 
 -10  16   3      164.03      265.68     68.67 o 
  -9  16   3       30.43       65.27     55.56 o 
  -8  16   3      164.43      134.52     56.99 o 
  -7  16   3       79.58      117.32     45.77 o 
  -6  16   3       68.16       66.32     20.75 o 
  -5  16   3      860.18      863.12     32.25 o 
  -4  16   3      113.30      139.84     17.96 o 
  -3  16   3        1.30        9.38     16.09 o 
  -2  16   3      670.50      656.95     16.56 o 
  -1  16   3      477.13      498.50     17.68 o 
   0  16   3      696.39      698.02     19.89 o 
   1  16   3       21.27       33.28     11.92 o 
   2  16   3       20.67       26.49     19.84 o 
   3  16   3      332.95      317.84     16.76 o 
   4  16   3      121.84      117.57     39.60 o 
   5  16   3        3.61        2.97     35.62 o 
   6  16   3      245.26      230.28     48.15 o 
   7  16   3       24.31       33.25     42.56 o 
   8  16   3       16.24       22.28     42.20 o 
   9  16   3       29.14       55.90     58.40 o 
  10  16   3       44.47       63.32     50.83 o 
 -10  17   3      374.69      508.55     69.25 o 
  -9  17   3       52.39       62.58     61.17 o 
  -8  17   3      367.24      378.98     56.78 o 
  -7  17   3       17.69        2.65     43.24 o 
  -6  17   3      456.19      475.55     41.16 o 
  -5  17   3      606.94      593.30     24.70 o 
  -4  17   3       23.07       26.50     17.47 o 
  -3  17   3      311.55      344.78     21.20 o 
  -2  17   3      372.01      354.82     24.46 o 
  -1  17   3      606.11      586.22     19.04 o 
   0  17   3      634.02      615.20     19.60 o 
   1  17   3     1198.22     1154.18     32.23 o 
   2  17   3      465.49      442.48     27.13 o 
   3  17   3      193.10      201.76     29.61 o 
   4  17   3      454.86      390.47     44.48 o 
   5  17   3        7.32       16.87     42.42 o 
   6  17   3      241.84      269.68     53.85 o 
   7  17   3      710.77      755.02     66.89 o 
   8  17   3      189.37      219.18     56.86 o 
   9  17   3      366.37      417.42     69.44 o 
  10  17   3       76.60       81.04     56.44 o 
 -10  18   3     1018.13     1140.32     94.62 o 
  -9  18   3       79.83      116.67     52.65 o 
  -8  18   3       51.88       61.06     47.99 o 
  -7  18   3     1285.23     1377.14     78.34 o 
  -6  18   3      116.85      118.80     26.18 o 
  -5  18   3      629.34      626.42     24.37 o 
  -4  18   3       73.15       93.03     18.32 o 
  -3  18   3       50.42       47.48     17.93 o 
  -2  18   3     1246.25     1281.52     35.06 o 
  -1  18   3       60.55       63.49     20.73 o 
   0  18   3     2269.06     2227.01     39.64 o 
   1  18   3      442.92      488.82     25.90 o 
   2  18   3      609.55      680.74     30.09 o 
   3  18   3      177.31      145.38     25.03 o 
   4  18   3       84.68       62.50     37.33 o 
   5  18   3      173.18      136.29     43.63 o 
   6  18   3      715.06      699.99     60.56 o 
   7  18   3      610.30      597.04     64.34 o 
   8  18   3      607.11      690.22     73.31 o 
   9  18   3       23.02       34.64     52.85 o 
  -9  19   3      688.74      708.29     75.21 o 
  -8  19   3      645.00      647.85     69.56 o 
  -7  19   3       76.32       75.72     48.01 o 
  -6  19   3       40.17       30.19     24.49 o 
  -5  19   3      112.12      104.73     25.47 o 
  -4  19   3      340.51      386.02     22.93 o 
  -3  19   3      749.52      765.15     27.12 o 
  -2  19   3       12.54       16.52     20.58 o 
  -1  19   3      911.61      934.30     43.54 o 
   0  19   3      418.14      385.96     40.24 o 
   1  19   3     1274.81     1356.24     35.57 o 
   2  19   3        9.12       19.62     20.88 o 
   3  19   3        8.83       13.01     22.19 o 
   4  19   3      640.68      640.37     53.63 o 
   5  19   3       58.19       33.02     39.59 o 
   6  19   3      313.77      251.40     51.36 o 
   7  19   3      178.25      208.02     55.14 o 
   8  19   3       51.46       70.92     48.25 o 
   9  19   3      502.79      592.19     71.00 o 
  -9  20   3       12.46      -15.88     61.42 o 
  -8  20   3      268.00      220.47     60.03 o 
  -7  20   3      507.77      503.83     61.32 o 
  -6  20   3        3.57       10.77     25.12 o 
  -5  20   3      107.92       73.31     25.01 o 
  -4  20   3        6.18        9.68     22.62 o 
  -3  20   3      652.12      720.06     27.23 o 
  -2  20   3       69.84       44.87     32.15 o 
  -1  20   3      497.97      476.98     39.42 o 
   0  20   3       15.12       14.68     30.36 o 
   1  20   3      175.15      192.96     34.04 o 
   2  20   3        5.65        4.11     21.51 o 
   3  20   3       43.18       34.04     25.50 o 
   4  20   3      142.17      145.53     32.19 o 
   5  20   3      141.71      103.22     43.71 o 
   6  20   3       21.07       43.55     50.81 o 
   7  20   3      147.75      166.98     53.99 o 
   8  20   3      114.13      175.41     61.58 o 
  -8  21   3        4.35       -3.74     53.78 o 
  -7  21   3       52.51       65.11     56.64 o 
  -6  21   3        0.33       16.44     44.77 o 
  -5  21   3        0.94       -6.54     24.28 o 
  -4  21   3        0.60       11.05     23.40 o 
  -3  21   3       39.81       24.07     31.92 o 
  -2  21   3       87.53       71.13     33.27 o 
  -1  21   3       75.29       89.07     33.76 o 
   0  21   3      179.89      139.03     35.25 o 
   1  21   3      166.14      158.82     34.27 o 
   2  21   3       76.52       67.81     35.89 o 
   3  21   3        4.10        0.12     48.31 o 
   4  21   3        9.52       12.44     32.35 o 
   5  21   3        1.04       13.47     33.14 o 
   6  21   3       12.64       42.64     47.00 o 
   7  21   3        0.12        5.24     53.17 o 
   8  21   3       22.42       36.66     52.53 o 
  -7  22   3      268.94      231.30     60.87 o 
  -6  22   3        3.13        0.00     50.24 o 
  -5  22   3      239.03      308.30     69.54 o 
  -4  22   3      218.63      264.45     38.83 o 
  -3  22   3     1077.32     1093.94     51.01 o 
  -2  22   3      263.72      250.86     35.19 o 
  -1  22   3      124.27      124.58     36.83 o 
   0  22   3       12.98       21.16     33.92 o 
   1  22   3        1.77        9.71     35.23 o 
   2  22   3        1.44       -1.50     36.42 o 
   3  22   3      462.75      462.22     57.70 o 
   4  22   3      184.22      174.29     50.87 o 
   5  22   3       65.40       63.61     54.29 o 
   6  22   3      150.38      163.03     37.26 o 
   7  22   3      134.42      134.11     56.86 o 
  -4  23   3     1816.63     1995.15    101.59 o 
  -3  23   3      191.04      205.37     42.75 o 
  -2  23   3        3.25       15.25     34.38 o 
  -1  23   3      160.28      165.31     38.33 o 
   0  23   3      203.82      178.54     38.79 o 
   1  23   3      777.70      779.08     61.87 o 
   2  23   3        3.59       15.93     39.25 o 
   3  23   3       50.77       82.94     53.65 o 
   4  23   3      579.70      714.06     73.50 o 
   5  23   3        6.79      -16.73     53.72 o 
  -2  24   3      560.41      595.62     48.48 o 
  -1  24   3      416.64      375.41     43.10 o 
   0  24   3      726.10      667.88     48.61 o 
   1  24   3       47.36       34.50     38.14 o 
   2  24   3      900.50      889.46     55.73 o 
   3  24   3      907.28     1031.12     83.78 o 
   0  25   3        0.92       10.15     54.94 o 
   1  25   3      196.07      205.03     59.66 o 
 -15   0   4      278.44      171.17     63.11 o 
 -14   0   4      311.64      319.82     55.73 o 
 -13   0   4       10.40       13.97     46.97 o 
 -12   0   4     1018.24     1090.37     68.08 o 
 -11   0   4      837.03      752.41     55.97 o 
 -10   0   4      100.44      135.97     39.43 o 
  -9   0   4     1356.55     1457.06     61.80 o 
  -8   0   4      858.48      851.16     45.55 o 
  -7   0   4     1497.47     1520.40     50.83 o 
  -6   0   4    10168.42    10208.43    198.50 o 
  -5   0   4       48.50       78.00     12.77 o 
  -4   0   4    14903.61    15142.07    119.01 o 
  -3   0   4     3174.28     2934.40     36.29 o 
  -2   0   4    23561.53    23578.32    176.41 o 
  -1   0   4    53630.39    55512.52    635.25 o 
   0   0   4   128563.08   124267.08    869.08 o 
   1   0   4       34.13       61.02     16.54 o 
   2   0   4     1298.86     1294.58     31.91 o 
   3   0   4     4289.11     3894.86     56.65 o 
   4   0   4     2520.43     2422.09     49.70 o 
   5   0   4     1014.24     1161.58     28.34 o 
   6   0   4     2570.17     2517.86     59.70 o 
   7   0   4       56.63       58.55     25.30 o 
   8   0   4      938.47      938.50     46.95 o 
   9   0   4     1191.41     1162.58     57.29 o 
  10   0   4      951.22     1037.34     59.06 o 
  11   0   4     1602.53     1650.89     72.22 o 
  12   0   4       80.36       90.97     40.98 o 
  13   0   4        6.66       27.46     40.72 o 
  14   0   4     1279.93     1526.06     80.74 o 
 -15   1   4      167.03      119.65     39.90 o 
 -14   1   4       30.90       18.42     36.56 o 
 -13   1   4      119.51      126.73     32.77 o 
 -12   1   4       92.88       96.53     31.66 o 
 -11   1   4       12.17       10.23     29.52 o 
 -10   1   4     1294.60     1346.92     44.83 o 
  -9   1   4        1.22       -0.66     24.05 o 
  -8   1   4     1122.68     1098.07     35.38 o 
  -7   1   4      320.28      345.67     24.35 o 
  -6   1   4     1441.39     1473.63     30.33 o 
  -5   1   4     2872.00     2747.85     26.62 o 
  -4   1   4      412.18      422.42     11.93 o 
  -3   1   4     4810.85     4861.82     55.13 o 
  -2   1   4      481.83      584.84      8.19 o 
  -1   1   4     2768.39     2784.14     26.36 o 
   0   1   4     6581.48     7390.43     51.38 o 
   1   1   4     2142.21     2322.79     35.94 o 
   2   1   4      330.62      304.39     16.46 o 
   3   1   4     1081.72      983.12     21.94 o 
   4   1   4      247.06      251.08     13.61 o 
   5   1   4    10548.01    10605.70     76.34 o 
   6   1   4        0.77        4.31     15.38 o 
   7   1   4     2478.00     2348.21     44.96 o 
   8   1   4        3.88       10.01     20.89 o 
   9   1   4      368.85      389.53     29.39 o 
  10   1   4     1457.76     1389.56     44.77 o 
  11   1   4        0.25       -6.11     27.69 o 
  12   1   4     1339.40     1365.62     50.43 o 
  13   1   4      112.42      101.61     33.86 o 
  14   1   4       90.20       63.27     35.10 o 
  15   1   4      188.48      153.34     56.08 o 
 -15   2   4      115.66      132.33     65.43 o 
 -14   2   4      515.44      589.18     53.89 o 
 -13   2   4        0.69        4.24     32.07 o 
 -12   2   4       62.50       83.13     30.20 o 
 -11   2   4       38.57       22.78     29.00 o 
 -10   2   4      478.87      437.05     33.93 o 
  -9   2   4      125.38      133.27     24.37 o 
  -8   2   4       56.49       54.78     20.81 o 
  -7   2   4     1038.20      995.99     31.27 o 
  -6   2   4      344.17      394.86     21.45 o 
  -5   2   4     1427.53     1616.19     21.55 o 
  -4   2   4      102.24       91.08      9.52 o 
  -3   2   4       17.45       15.49      9.44 o 
  -2   2   4    11851.56    11907.89     61.34 o 
  -1   2   4     1212.86     1236.89     35.08 o 
   0   2   4     3394.43     3545.59     30.99 o 
   2   2   4       10.88        8.16     10.63 o 
   3   2   4      364.35      432.82     13.16 o 
   4   2   4     4273.08     4615.22     86.79 o 
   5   2   4     5389.78     5737.28     53.12 o 
   6   2   4     1087.79     1058.89     30.03 o 
   7   2   4     1913.47     1848.44     40.69 o 
   8   2   4     4009.29     3790.06    140.54 o 
   9   2   4      782.78      715.19     43.77 o 
  10   2   4        6.60        1.78     23.86 o 
  11   2   4      131.23      119.90     29.42 o 
  12   2   4       58.54       79.82     29.55 o 
  13   2   4       19.50       18.14     30.51 o 
  14   2   4      117.30      157.62     56.10 o 
  15   2   4       37.09       36.67     53.27 o 
 -15   3   4       38.90       15.09     56.93 o 
 -14   3   4       18.75       13.76     55.54 o 
 -13   3   4        3.72       14.92     32.19 o 
 -12   3   4      261.59      290.21     33.07 o 
 -11   3   4        7.29        1.63     28.12 o 
 -10   3   4      923.66      884.75     38.63 o 
  -9   3   4     1049.15     1130.20     38.95 o 
  -8   3   4      396.69      434.75     27.50 o 
  -7   3   4      464.98      512.36     25.41 o 
  -6   3   4       61.11       46.39     14.05 o 
  -5   3   4     1055.28     1069.07     16.50 o 
  -4   3   4      901.87     1004.45     17.10 o 
  -3   3   4      426.82      484.40     11.56 o 
  -2   3   4        9.86        7.46     20.20 o 
  -1   3   4     1504.38     1561.75     29.75 o 
   0   3   4     5812.46     5899.80     26.64 o 
   1   3   4     7353.51     7322.07     54.72 o 
   2   3   4      746.19      730.91     16.05 o 
   4   3   4     2109.61     2196.04     64.80 o 
   5   3   4       40.50       99.97     11.33 o 
   6   3   4      955.81     1031.72     27.84 o 
   7   3   4      459.65      492.84     21.05 o 
   8   3   4      904.11      863.89     33.23 o 
   9   3   4        3.00       14.79     22.20 o 
  10   3   4      774.86      795.57     37.58 o 
  11   3   4       31.96       45.41     26.98 o 
  12   3   4       21.12        4.52     29.02 o 
  13   3   4        2.96       -5.13     29.11 o 
  14   3   4       34.63        8.57     51.52 o 
 -15   4   4       33.60      -20.57     56.06 o 
 -14   4   4       89.66       63.23     57.80 o 
 -13   4   4       17.05       12.56     31.34 o 
 -12   4   4      797.51      770.82     41.99 o 
 -11   4   4     2661.87     2580.89     59.56 o 
 -10   4   4       88.87       83.98     27.19 o 
  -9   4   4      163.67      199.72     25.64 o 
  -8   4   4      349.49      312.07     24.73 o 
  -7   4   4      322.31      363.58     42.19 o 
  -6   4   4     3194.93     3165.06     50.97 o 
  -5   4   4     1521.86     1603.38     21.53 o 
  -4   4   4      728.92      622.66     13.81 o 
  -3   4   4      545.51      559.17     19.73 o 
  -2   4   4     1543.88     1699.40     17.02 o 
  -1   4   4     5106.87     5432.14     50.25 o 
   0   4   4     2460.16     2614.60     19.15 o 
   1   4   4      531.75      582.52      7.62 o 
   2   4   4      626.70      677.02     12.95 o 
   3   4   4     3127.75     3137.31     31.63 o 
   5   4   4        3.26        1.88      6.83 o 
   6   4   4     1740.47     1727.66     25.52 o 
   7   4   4       25.41       22.61     11.59 o 
   8   4   4      748.70      735.77     21.89 o 
   9   4   4      391.68      394.72     39.53 o 
  10   4   4      179.50      161.03     26.59 o 
  11   4   4     1061.26     1084.87     42.20 o 
  12   4   4        1.85      -13.22     28.18 o 
  13   4   4      128.67      109.77     53.84 o 
  14   4   4       57.88       46.76     51.07 o 
 -14   5   4       11.49        0.08     56.79 o 
 -13   5   4      386.05      374.55     66.35 o 
 -12   5   4      333.43      337.09     38.74 o 
 -11   5   4       18.93       27.67     26.29 o 
 -10   5   4     2854.37     2986.13     58.71 o 
  -9   5   4      204.88      206.79     26.16 o 
  -8   5   4      272.16      275.55     22.86 o 
  -7   5   4      786.77      739.67     22.72 o 
  -6   5   4      479.57      471.86     18.21 o 
  -5   5   4     6470.82     6278.27     46.20 o 
  -4   5   4     2825.86     3111.89     31.34 o 
  -3   5   4      259.35      236.68      9.81 o 
  -2   5   4     1403.29     1360.71     15.32 o 
  -1   5   4     1230.34     1351.44     13.38 o 
   0   5   4    11544.04    11531.06     65.92 o 
   1   5   4     1648.78     1678.64     13.38 o 
   2   5   4     4355.95     4275.09     36.54 o 
   3   5   4     7984.29     9518.17     66.43 o 
   4   5   4      825.45      752.53     20.15 o 
   5   5   4     2310.71     2132.24     20.97 o 
   6   5   4      245.24      247.73     12.08 o 
   7   5   4       12.29       12.09      9.07 o 
   8   5   4     1279.91     1237.21     25.53 o 
   9   5   4       78.56      121.88     22.81 o 
  10   5   4     2656.68     2470.59     54.12 o 
  11   5   4       70.86       73.22     27.43 o 
  12   5   4      485.01      489.90     35.50 o 
  13   5   4      708.86      901.00     74.67 o 
  14   5   4      146.58      248.40     63.54 o 
 -14   6   4      173.05      147.64     56.88 o 
 -13   6   4       23.28       18.21     51.62 o 
 -12   6   4       48.49       25.98     51.30 o 
 -11   6   4     1198.39     1249.36     44.08 o 
 -10   6   4      407.97      392.10     30.65 o 
  -9   6   4     1466.62     1429.87     40.98 o 
  -8   6   4     1527.04     1556.79     38.00 o 
  -7   6   4     1637.37     1616.27     29.68 o 
  -6   6   4     5534.82     5573.35     46.11 o 
  -5   6   4      152.95      149.62      8.62 o 
  -4   6   4      227.89      188.84     10.96 o 
  -3   6   4     3155.35     3479.54     38.51 o 
  -2   6   4     1434.88     1514.26     13.88 o 
  -1   6   4     4373.37     4411.85     24.96 o 
   0   6   4      161.87      171.83     10.65 o 
   1   6   4     1843.29     1720.12     14.69 o 
   2   6   4       18.60       16.26      7.56 o 
   3   6   4       80.18       50.37      6.80 o 
   4   6   4      575.29      472.52     21.09 o 
   5   6   4      801.55      804.24     16.97 o 
   6   6   4     7649.52     7381.41     37.06 o 
   7   6   4      291.13      304.79     11.54 o 
   8   6   4      485.94      476.73     19.34 o 
   9   6   4      711.33      724.94     30.52 o 
  10   6   4      463.58      511.96     30.49 o 
  11   6   4     1864.55     1892.90    126.19 o 
  12   6   4       53.78       18.37     48.75 o 
  13   6   4      429.46      407.81     68.08 o 
  14   6   4      103.70       98.86     62.51 o 
 -14   7   4      301.01      375.87     72.63 o 
 -13   7   4       98.76       97.73     61.50 o 
 -12   7   4        1.90      -15.65     55.55 o 
 -11   7   4      309.72      338.48     29.86 o 
 -10   7   4      457.96      491.21     30.27 o 
  -9   7   4       66.23       72.56     20.95 o 
  -8   7   4     1020.98      961.65     26.02 o 
  -7   7   4     1256.55     1252.27     24.25 o 
  -6   7   4     1110.72     1136.70     18.17 o 
  -5   7   4     2622.57     2612.69     21.88 o 
  -4   7   4      105.64      129.07      9.90 o 
  -3   7   4      169.84      235.58     11.03 o 
  -2   7   4     8973.67     9625.37     36.91 o 
  -1   7   4     4607.13     4689.50     27.31 o 
   0   7   4     8853.21     9046.03     34.77 o 
   1   7   4      473.38      558.08     11.05 o 
   2   7   4       49.81       23.38      7.79 o 
   3   7   4      676.33      678.03     12.63 o 
   4   7   4      802.97      892.73     15.04 o 
   5   7   4     1059.32      997.83     26.40 o 
   6   7   4     1494.11     1502.34     15.63 o 
   7   7   4      283.28      320.27     12.36 o 
   8   7   4      816.99      719.90     27.91 o 
   9   7   4       58.53       59.56     18.44 o 
  10   7   4      725.29      738.19     32.44 o 
  11   7   4       57.77       51.58     49.90 o 
  12   7   4     1479.35     1577.70     90.07 o 
  13   7   4       27.37      -11.12     59.24 o 
 -14   8   4      221.94      197.10     72.76 o 
 -13   8   4       63.56       69.13     59.76 o 
 -12   8   4       33.73        7.81     50.54 o 
 -11   8   4      298.71      344.50     52.47 o 
 -10   8   4      221.80      229.26     24.94 o 
  -9   8   4      254.96      259.38     23.84 o 
  -8   8   4       72.29       77.86     15.76 o 
  -7   8   4      697.57      654.53     19.04 o 
  -6   8   4      104.00      104.57      9.01 o 
  -5   8   4        0.01       10.45      6.82 o 
  -4   8   4     1041.21     1003.74     23.19 o 
  -3   8   4     4135.34     4300.36     33.44 o 
  -2   8   4     1531.72     1688.77     17.20 o 
  -1   8   4       12.29       16.96      7.19 o 
   0   8   4      182.60      210.79      9.76 o 
   1   8   4      511.86      582.68     11.55 o 
   2   8   4      307.92      326.49     11.32 o 
   3   8   4       29.47       42.06      8.89 o 
   4   8   4      432.31      432.91     10.79 o 
   5   8   4      177.56      190.17      9.47 o 
   6   8   4        1.11        4.75      8.43 o 
   7   8   4      202.14      177.58     11.87 o 
   8   8   4      183.44      139.58     17.98 o 
   9   8   4       41.69       46.91     17.89 o 
  10   8   4      100.74       66.57     40.84 o 
  11   8   4       15.26       44.20     52.36 o 
  12   8   4      227.52      284.00     64.42 o 
  13   8   4       76.08      127.76     63.10 o 
 -13   9   4      347.44      424.47     74.73 o 
 -12   9   4      636.17      670.96     77.75 o 
 -11   9   4      192.81      261.24     59.11 o 
 -10   9   4     1774.01     1638.87     80.88 o 
  -9   9   4      683.10      642.02     64.44 o 
  -8   9   4      348.76      332.26     17.88 o 
  -7   9   4        6.69        6.17      7.88 o 
  -6   9   4        1.08       10.60      6.81 o 
  -5   9   4     7144.59     7233.48     37.95 o 
  -4   9   4     1577.16     1519.55     20.91 o 
  -3   9   4       52.73       36.14      8.68 o 
  -2   9   4      961.71      956.58     16.05 o 
  -1   9   4      493.54      597.40     12.94 o 
   0   9   4      627.49      639.22     13.78 o 
   1   9   4      127.04      136.10      7.25 o 
   2   9   4     1504.11     1487.15     32.89 o 
   3   9   4      629.21      539.39     14.57 o 
   4   9   4      597.54      590.37     37.10 o 
   5   9   4     2393.23     2482.27     34.84 o 
   6   9   4      767.91      717.91     13.92 o 
   7   9   4     3279.55     3056.56     29.02 o 
   8   9   4       65.99       69.73     14.31 o 
   9   9   4      751.51      809.12     64.51 o 
  10   9   4      390.98      453.27     60.96 o 
  11   9   4        4.13       34.10     57.21 o 
  12   9   4      506.77      584.91     71.50 o 
  13   9   4       34.88       41.47     64.38 o 
 -13  10   4      146.07      155.70     56.53 o 
 -12  10   4      204.93      254.91     68.05 o 
 -11  10   4     1967.52     2120.06     99.92 o 
 -10  10   4       45.35       41.71     46.99 o 
  -9  10   4      784.83      779.78     69.30 o 
  -8  10   4      150.80      168.87     13.18 o 
  -7  10   4      912.32      896.96     28.12 o 
  -6  10   4    13247.24    13022.92     92.62 o 
  -5  10   4      185.20      178.77      8.34 o 
  -4  10   4     3230.64     3045.73     56.07 o 
  -3  10   4     1866.28     1882.92     41.99 o 
  -2  10   4      253.54      245.20      9.65 o 
  -1  10   4      168.66      145.72      9.38 o 
   0  10   4     2057.31     2275.36     23.69 o 
   1  10   4     7172.89     7107.76     35.45 o 
   2  10   4      299.24      251.15     11.02 o 
   3  10   4     1209.84     1147.49     20.58 o 
   4  10   4      989.45      907.85     10.50 o 
   5  10   4      281.19      246.82     20.73 o 
   6  10   4     3041.03     2751.81     54.23 o 
   7  10   4      598.32      610.92     15.63 o 
   8  10   4      645.12      721.96     55.54 o 
   9  10   4      584.97      587.16     61.96 o 
  10  10   4      193.92      275.09     62.79 o 
  11  10   4     1012.40     1076.62     81.04 o 
  12  10   4     1502.13     1689.42     92.29 o 
 -13  11   4      267.45      207.32     65.27 o 
 -12  11   4      446.13      530.12     73.09 o 
 -11  11   4      354.58      340.09     65.30 o 
 -10  11   4     1414.93     1603.35     87.51 o 
  -9  11   4       18.16       19.58     25.34 o 
  -8  11   4     1106.25     1169.92     41.46 o 
  -7  11   4     4614.44     4464.15     65.60 o 
  -6  11   4      227.70      223.87     22.33 o 
  -5  11   4     3295.67     3213.61     44.73 o 
  -4  11   4       25.70       31.50      6.32 o 
  -3  11   4      398.21      405.48     12.33 o 
  -2  11   4      522.23      480.84     12.01 o 
  -1  11   4      641.21      634.32     14.21 o 
   0  11   4      442.40      432.97     13.50 o 
   1  11   4      194.83      209.87     10.11 o 
   2  11   4     1611.06     1503.10     18.71 o 
   3  11   4       68.68       62.67      5.25 o 
   4  11   4       21.31       38.75     31.67 o 
   5  11   4     3361.67     3358.95     87.69 o 
   6  11   4      645.20      598.66     52.45 o 
   7  11   4     1241.29     1325.32     70.60 o 
   8  11   4      588.93      608.82     60.61 o 
   9  11   4       80.94       83.93     46.47 o 
  10  11   4     1170.44     1117.11     72.46 o 
  11  11   4        1.04       30.23     50.51 o 
  12  11   4      283.54      375.53     73.65 o 
 -12  12   4       17.08       39.09     57.64 o 
 -11  12   4      608.20      779.24     74.84 o 
 -10  12   4       83.27       87.55     59.66 o 
  -9  12   4     1795.66     1759.20     85.09 o 
  -8  12   4       39.40       28.80     24.39 o 
  -7  12   4      138.49      151.74     25.55 o 
  -6  12   4     3763.21     3721.60     50.55 o 
  -5  12   4      521.87      489.58     24.48 o 
  -4  12   4     1167.32     1017.05     25.09 o 
  -3  12   4       58.51       57.56      6.35 o 
  -2  12   4      742.68      679.93     19.19 o 
  -1  12   4     1376.52     1404.53     18.96 o 
   0  12   4        2.60        6.39      9.11 o 
   1  12   4     2698.63     2624.15     25.21 o 
   2  12   4     3486.09     3382.36     27.66 o 
   3  12   4       35.94       33.64      3.04 o 
   4  12   4       98.47       97.66     35.22 o 
   5  12   4      103.26      104.38     37.66 o 
   6  12   4      602.87      586.93     53.34 o 
   7  12   4      132.06      124.30     41.37 o 
   8  12   4      272.66      258.47     54.03 o 
   9  12   4      527.29      539.96     63.79 o 
  10  12   4       20.72       37.51     56.94 o 
  11  12   4      100.36       92.73     64.26 o 
  12  12   4      354.69      438.65     68.12 o 
 -12  13   4      495.26      559.39     78.54 o 
 -11  13   4       59.55      107.87     51.58 o 
 -10  13   4       23.80       -5.41     57.69 o 
  -9  13   4        3.32       21.69     26.17 o 
  -8  13   4      134.08       90.25     26.60 o 
  -7  13   4      918.88      920.95     37.45 o 
  -6  13   4        1.03        4.08     20.38 o 
  -5  13   4       48.00       35.52     18.56 o 
  -4  13   4       57.10       56.89     14.75 o 
  -3  13   4      104.81       90.04      8.56 o 
  -2  13   4      158.07      165.07      9.76 o 
  -1  13   4        0.08        2.05      9.15 o 
   0  13   4       73.85       76.88     10.33 o 
   1  13   4        9.75       15.63      8.94 o 
   2  13   4      404.38      403.03     10.76 o 
   3  13   4      194.68      186.48     10.01 o 
   4  13   4      349.70      325.67     41.29 o 
   5  13   4       60.15       49.80     34.27 o 
   6  13   4        4.55       14.55     41.68 o 
   7  13   4      470.19      498.07     51.38 o 
   8  13   4       10.82       -9.41     38.61 o 
   9  13   4       65.64       80.68     57.27 o 
  10  13   4       20.73       15.79     53.06 o 
  11  13   4        3.48       16.76     56.02 o 
 -11  14   4       40.01       30.70     55.66 o 
 -10  14   4      178.22      145.10     50.84 o 
  -9  14   4       21.57       15.63     42.62 o 
  -8  14   4       69.10       92.59     26.15 o 
  -7  14   4      813.24      832.64     37.05 o 
  -6  14   4       60.46       53.47     21.21 o 
  -5  14   4      367.32      339.02     23.36 o 
  -4  14   4      538.76      514.10     20.44 o 
  -3  14   4     1661.14     1550.00     19.21 o 
  -2  14   4     1798.20     1764.69     24.32 o 
  -1  14   4       34.22       32.09      9.82 o 
   0  14   4      214.16      210.74     14.76 o 
   1  14   4      309.03      324.29     12.65 o 
   2  14   4      259.50      250.74      9.28 o 
   3  14   4       64.16       61.63      9.31 o 
   4  14   4      154.60      160.92     38.86 o 
   5  14   4       88.38      115.08     39.11 o 
   6  14   4     1265.10     1307.90     70.22 o 
   7  14   4      242.76      242.39     48.68 o 
   8  14   4       55.39       51.84     43.72 o 
   9  14   4      329.36      444.71     65.10 o 
  10  14   4      887.39     1053.10     76.00 o 
  11  14   4      107.23      126.09     56.14 o 
 -11  15   4       16.46        7.27     69.04 o 
 -10  15   4     1707.66     1934.42    101.67 o 
  -9  15   4      119.75      102.15     60.00 o 
  -8  15   4     1406.92     1352.59     44.36 o 
  -7  15   4      206.11      216.70     27.39 o 
  -6  15   4       47.80       62.11     22.04 o 
  -5  15   4     2742.61     2653.12     65.42 o 
  -4  15   4       73.86       75.88     16.78 o 
  -3  15   4      869.83      827.40     23.97 o 
  -2  15   4      485.37      505.46     16.22 o 
  -1  15   4       52.26       58.53     12.85 o 
   0  15   4     2975.66     2958.88     33.89 o 
   1  15   4       35.38       39.02     12.47 o 
   2  15   4     3104.94     2995.32     55.72 o 
   3  15   4       73.45       88.04     10.96 o 
   4  15   4      596.17      584.96     47.06 o 
   5  15   4      951.51     1012.06     62.02 o 
   6  15   4      245.78      258.17     50.71 o 
   7  15   4      718.02      780.96     60.89 o 
   8  15   4      557.00      563.49     59.49 o 
   9  15   4      158.01      173.33     56.87 o 
  10  15   4       89.20       71.59     54.84 o 
  11  15   4      144.52      176.70     66.22 o 
 -11  16   4      217.28      181.56     62.11 o 
 -10  16   4        2.67        3.45     49.63 o 
  -9  16   4     1353.97     1472.18     87.41 o 
  -8  16   4      130.63      137.22     56.87 o 
  -7  16   4      429.90      470.69     32.27 o 
  -6  16   4     2915.73     2842.24     49.71 o 
  -5  16   4      188.22      192.41     19.42 o 
  -4  16   4     1939.00     1853.79     33.37 o 
  -3  16   4      126.88      144.91     17.66 o 
  -2  16   4      548.98      531.18     16.66 o 
  -1  16   4     2355.09     2269.53     30.75 o 
   0  16   4        1.96       20.40     13.09 o 
   1  16   4      853.57      947.13     31.70 o 
   2  16   4      805.46      764.98     34.56 o 
   3  16   4     1886.96     1880.87     67.44 o 
   4  16   4     1995.57     1920.72     73.05 o 
   5  16   4      386.70      397.99     51.98 o 
   6  16   4     2648.68     2608.65     94.03 o 
   7  16   4       50.80       85.65     43.19 o 
   8  16   4      985.04      942.65     67.68 o 
   9  16   4      561.07      610.69     69.22 o 
  10  16   4      120.40      168.18     60.17 o 
 -10  17   4      414.92      402.14     73.45 o 
  -9  17   4      199.46      197.19     56.42 o 
  -8  17   4       55.80       69.16     55.60 o 
  -7  17   4     1462.52     1386.31     77.59 o 
  -6  17   4        0.97       10.46     17.99 o 
  -5  17   4     2156.24     2126.37     41.55 o 
  -4  17   4        0.59        3.52     16.76 o 
  -3  17   4     1593.33     1554.02     31.37 o 
  -2  17   4      850.60      806.01     29.03 o 
  -1  17   4      195.75      194.20     15.33 o 
   0  17   4     1860.80     1852.09     43.40 o 
   1  17   4      331.81      290.34     23.68 o 
   2  17   4      963.58      955.64     31.97 o 
   3  17   4       36.94       31.52     35.05 o 
   4  17   4      152.33      164.91     40.52 o 
   5  17   4      631.93      593.74     53.58 o 
   6  17   4      106.66      110.75     44.03 o 
   7  17   4      202.83      256.61     55.26 o 
   8  17   4      246.49      266.00     55.94 o 
   9  17   4       52.17       76.05     57.67 o 
  10  17   4     1031.88     1349.64     89.93 o 
 -10  18   4        9.64       63.23     58.87 o 
  -9  18   4       34.71       34.59     60.36 o 
  -8  18   4       25.38       31.20     55.73 o 
  -7  18   4       78.91       89.77     49.27 o 
  -6  18   4       18.86       17.66     22.31 o 
  -5  18   4        0.78       20.03     18.92 o 
  -4  18   4       44.99       40.12     18.65 o 
  -3  18   4        3.71        2.07     16.92 o 
  -2  18   4       20.60       33.06     21.39 o 
  -1  18   4        3.76        6.44     19.23 o 
   0  18   4      467.72      461.30     23.57 o 
   1  18   4      578.40      577.87     27.67 o 
   2  18   4      209.25      188.01     24.69 o 
   3  18   4        0.30       -6.09     33.25 o 
   4  18   4      188.97      184.38     46.18 o 
   5  18   4      773.53      861.89     64.06 o 
   6  18   4        4.10       22.85     47.28 o 
   7  18   4       95.49       65.27     52.32 o 
   8  18   4      127.41      122.74     59.53 o 
   9  18   4      243.86      267.98     66.70 o 
  -9  19   4      105.93       97.54     67.95 o 
  -8  19   4      285.11      342.16     63.74 o 
  -7  19   4      116.96      125.97     56.34 o 
  -6  19   4      206.87      231.43     41.56 o 
  -5  19   4      107.58       86.59     23.11 o 
  -4  19   4       58.35       64.00     19.12 o 
  -3  19   4      123.87      105.73     18.79 o 
  -2  19   4      158.95      182.29     23.55 o 
  -1  19   4      140.99      129.16     30.38 o 
   0  19   4        5.81       19.46     30.83 o 
   1  19   4      157.36      186.24     23.65 o 
   2  19   4       84.73       75.70     22.53 o 
   3  19   4        1.03       -3.62     26.14 o 
   4  19   4       92.73      138.45     41.26 o 
   5  19   4       86.12       78.17     40.80 o 
   6  19   4      164.89      117.40     47.34 o 
   7  19   4      237.68      246.13     52.68 o 
   8  19   4      227.82      268.03     59.51 o 
   9  19   4      131.80      170.23     60.18 o 
  -9  20   4      723.87      768.48     82.70 o 
  -8  20   4      123.53      127.53     59.75 o 
  -7  20   4      417.44      504.29     67.76 o 
  -6  20   4      107.66       85.98     33.73 o 
  -5  20   4        1.71        5.30     24.05 o 
  -4  20   4       96.96       76.80     24.34 o 
  -3  20   4       24.73       28.25     18.26 o 
  -2  20   4      384.50      363.03     35.65 o 
  -1  20   4      679.33      657.60     67.32 o 
   0  20   4      104.74       69.80     33.60 o 
   1  20   4      237.63      243.38     37.29 o 
   2  20   4       21.88       33.17     22.35 o 
   3  20   4      308.13      285.95     32.46 o 
   4  20   4        4.90        8.06     28.80 o 
   5  20   4       41.44       52.11     40.21 o 
   6  20   4      555.91      626.13     65.42 o 
   7  20   4       30.99       84.96     53.88 o 
   8  20   4      133.66       62.65     55.62 o 
  -8  21   4      461.11      470.62     71.60 o 
  -7  21   4      808.28      867.68     73.71 o 
  -6  21   4      163.01      139.50     41.38 o 
  -5  21   4       26.41       45.42     36.81 o 
  -4  21   4      103.02      132.92     45.70 o 
  -3  21   4      272.34      263.26     34.91 o 
  -2  21   4      242.37      231.67     35.14 o 
  -1  21   4      342.41      318.37     36.35 o 
   0  21   4      293.76      292.79     37.61 o 
   1  21   4      119.86       91.12     36.25 o 
   2  21   4       44.38       30.36     32.30 o 
   3  21   4      426.56      413.39     64.18 o 
   4  21   4       53.35       78.37     31.32 o 
   5  21   4     1221.31     1233.74     53.84 o 
   6  21   4       96.88       50.62     46.98 o 
   7  21   4      285.30      306.23     60.84 o 
  -7  22   4      120.31      108.73     52.11 o 
  -5  22   4      157.69      184.54     66.13 o 
  -4  22   4      385.01      422.90     70.15 o 
  -3  22   4       10.57       35.91     33.06 o 
  -2  22   4       16.33        6.40     32.98 o 
  -1  22   4     1131.98     1180.23     53.31 o 
   0  22   4       51.16       44.71     32.37 o 
   1  22   4      303.34      273.43     41.26 o 
   2  22   4       27.49       44.57     45.65 o 
   3  22   4      230.90      261.86     60.15 o 
   4  22   4      463.15      493.23     65.31 o 
   5  22   4      102.48      116.79     48.84 o 
   6  22   4      102.65       68.57     37.32 o 
   7  22   4       76.26       72.47     49.38 o 
  -3  23   4        1.79       16.33     64.24 o 
  -2  23   4       46.12       58.26     32.95 o 
  -1  23   4       19.66       13.16     34.66 o 
   0  23   4       49.54       54.73     37.15 o 
   1  23   4        4.04        2.95     36.12 o 
   2  23   4       31.44       28.32     49.07 o 
   3  23   4        5.45       14.08     48.19 o 
   4  23   4      146.52      205.69     56.66 o 
   5  23   4        0.89        8.80     60.39 o 
   0  24   4       36.75       53.76     38.83 o 
   1  24   4        9.86       28.16     35.03 o 
   2  24   4      545.73      552.19     65.70 o 
 -15   1   5       22.36       31.67     40.05 o 
 -14   1   5       10.49      -29.69     36.24 o 
 -13   1   5      433.74      433.27     38.79 o 
 -12   1   5      278.78      304.80     34.70 o 
 -11   1   5      982.29     1006.59     44.42 o 
 -10   1   5        0.88        6.75     25.21 o 
  -9   1   5     2997.69     3023.73     57.98 o 
  -8   1   5      726.06      743.81     31.21 o 
  -7   1   5      149.10      154.13     14.37 o 
  -6   1   5       71.75       65.77      9.24 o 
  -5   1   5     1681.93     1700.76     18.57 o 
  -4   1   5     3825.61     3908.08     24.29 o 
  -3   1   5     7168.65     7383.22     42.13 o 
  -2   1   5     3911.09     4335.45     19.49 o 
  -1   1   5    63038.33    63416.07    494.77 o 
   0   1   5    14218.59    14867.67     51.16 o 
   1   1   5      801.98      772.82     23.87 o 
   2   1   5     2915.06     2963.98     34.35 o 
   3   1   5     2185.31     2128.88     58.13 o 
   4   1   5     1850.82     1909.36     27.68 o 
   5   1   5      380.28      308.65     20.69 o 
   6   1   5     2590.83     2670.43     45.18 o 
   7   1   5        8.57       26.41     21.36 o 
   8   1   5     3645.87     3590.40    125.40 o 
   9   1   5      411.15      415.49     31.36 o 
  10   1   5       51.78       39.37     23.68 o 
  11   1   5      624.53      655.73     37.36 o 
  12   1   5      827.61      937.73     46.00 o 
  13   1   5      199.10      207.35     34.06 o 
  14   1   5      133.82      171.71     38.14 o 
  15   1   5       17.40      -35.74     54.14 o 
 -15   2   5      969.24      917.44     77.69 o 
 -14   2   5      147.97      110.27     39.29 o 
 -13   2   5      401.44      325.56     37.78 o 
 -12   2   5      263.45      284.05     51.90 o 
 -11   2   5     2214.99     2153.63     66.67 o 
 -10   2   5     2559.99     2554.17     58.40 o 
  -9   2   5     1211.40     1235.65     40.39 o 
  -8   2   5     1577.68     1566.52     46.49 o 
  -7   2   5        2.81        1.12     18.06 o 
  -6   2   5      133.24       95.86     11.66 o 
  -5   2   5    16063.38    16676.76     77.14 o 
  -4   2   5     1030.53      975.58     14.92 o 
  -3   2   5     7218.19     7097.90     46.47 o 
  -2   2   5     3995.36     4043.23     39.47 o 
  -1   2   5      236.89      264.68     12.50 o 
   0   2   5       17.71       44.85      9.29 o 
   1   2   5     1046.84     1158.27     33.10 o 
   2   2   5     6984.06     6890.68     50.56 o 
   3   2   5     1188.11     1267.33     25.69 o 
   4   2   5    10074.45    10003.32     70.29 o 
   5   2   5     2110.31     2051.71     50.94 o 
   6   2   5      121.40      118.24     17.61 o 
   7   2   5     6571.58     6225.82     70.10 o 
   8   2   5      204.37      235.50     24.78 o 
   9   2   5     1039.76     1054.81     38.91 o 
  10   2   5      769.18      700.16     35.67 o 
  11   2   5      329.42      355.41     32.44 o 
  12   2   5      269.26      269.88     34.56 o 
  13   2   5      140.59      104.00     33.65 o 
  14   2   5      268.35      210.34     58.46 o 
 -15   3   5      177.45      131.36     64.05 o 
 -14   3   5      494.85      498.20     67.90 o 
 -13   3   5       18.43       16.04     33.04 o 
 -12   3   5     1541.27     1534.75     52.62 o 
 -11   3   5     1041.69      947.14     43.45 o 
 -10   3   5     3183.11     3291.26     64.37 o 
  -9   3   5      520.60      472.49     31.05 o 
  -8   3   5      392.23      413.63     37.98 o 
  -7   3   5      151.11      189.13     17.21 o 
  -6   3   5     3277.44     3312.39     48.32 o 
  -5   3   5     1744.48     1664.18     28.35 o 
  -4   3   5     8097.95     8259.78     45.50 o 
  -3   3   5     2435.09     2718.40     22.62 o 
  -2   3   5      109.28      163.98     12.07 o 
  -1   3   5     4106.03     4040.92     29.80 o 
   0   3   5      147.86      139.96     10.58 o 
   1   3   5     1527.74     1539.74     16.70 o 
   2   3   5      131.11      127.82      6.66 o 
   3   3   5     2471.77     2408.59     30.22 o 
   4   3   5     7457.33     7691.77     90.30 o 
   5   3   5     2628.02     2622.66     60.96 o 
   6   3   5     1753.45     1720.49     36.64 o 
   7   3   5     1419.48     1408.32     36.57 o 
   8   3   5      701.34      691.61     45.69 o 
   9   3   5     1785.60     1801.09     59.69 o 
  10   3   5      622.77      622.23     34.82 o 
  11   3   5     1509.75     1538.78     48.84 o 
  12   3   5      162.51      172.41     31.62 o 
  13   3   5      298.76      331.31     44.65 o 
  14   3   5      382.52      460.62     66.86 o 
 -15   4   5      450.65      423.42     79.13 o 
 -14   4   5      266.54      273.58     61.18 o 
 -13   4   5      434.10      405.69     38.18 o 
 -12   4   5      290.52      253.83     34.92 o 
 -11   4   5     1433.96     1299.21     47.61 o 
 -10   4   5     1011.09     1077.30     41.38 o 
  -9   4   5     1706.66     1751.66     45.72 o 
  -8   4   5     1472.83     1459.92     39.23 o 
  -7   4   5      190.41      199.16     17.09 o 
  -6   4   5     1220.41     1252.05     31.74 o 
  -5   4   5      426.00      400.81     18.48 o 
  -4   4   5      856.13      864.06     14.54 o 
  -3   4   5      227.65      197.12     15.27 o 
  -2   4   5     1409.03     1525.55     19.79 o 
  -1   4   5      396.65      373.59      8.11 o 
   0   4   5      452.05      546.76      9.32 o 
   1   4   5     2267.31     2323.24     28.01 o 
   2   4   5     3922.59     4143.31     30.98 o 
   3   4   5     1756.44     2189.83     26.65 o 
   4   4   5      501.94      673.41     30.02 o 
   5   4   5     1306.70     1383.03     49.53 o 
   6   4   5      776.96      782.37     16.74 o 
   7   4   5      422.89      415.33     16.35 o 
   8   4   5      234.82      208.90     16.31 o 
   9   4   5      817.34      828.05     52.76 o 
  10   4   5      492.26      510.51     33.11 o 
  11   4   5       85.11       85.78     27.55 o 
  12   4   5      314.93      330.45     34.43 o 
  13   4   5       56.80       71.83     53.55 o 
  14   4   5       98.89      120.64     53.06 o 
 -14   5   5       42.96       54.96     61.40 o 
 -13   5   5       16.76       43.21     45.89 o 
 -12   5   5      133.73      106.38     30.62 o 
 -11   5   5        0.47       -0.46     27.51 o 
 -10   5   5      147.90      145.18     27.87 o 
  -9   5   5      120.42      136.55     24.40 o 
  -8   5   5      425.85      448.58     27.15 o 
  -7   5   5      710.39      756.17     23.59 o 
  -6   5   5     1168.57     1112.17     26.51 o 
  -5   5   5      209.22      253.44     10.85 o 
  -4   5   5      250.96      255.35     10.45 o 
  -3   5   5        8.82       15.21      8.93 o 
  -2   5   5        9.49       25.00      4.94 o 
  -1   5   5     2689.38     2835.12     25.07 o 
   0   5   5      239.93      232.17      7.72 o 
   1   5   5      826.10      789.78     10.68 o 
   2   5   5     1189.22     1259.19     24.45 o 
   3   5   5      779.40      888.15     25.88 o 
   4   5   5      848.65      997.74     18.99 o 
   5   5   5      814.41      878.05     13.21 o 
   6   5   5      267.64      282.21     10.85 o 
   7   5   5      168.93      158.27     12.75 o 
   8   5   5     1250.82     1133.28     24.85 o 
   9   5   5     1079.14      924.35     35.35 o 
  10   5   5      679.82      725.17     34.89 o 
  11   5   5      519.38      516.73     33.45 o 
  12   5   5        0.22       13.89     51.00 o 
  13   5   5      179.72      220.89     58.52 o 
  14   5   5       31.26       63.08     62.34 o 
 -14   6   5       10.58       37.47     65.30 o 
 -13   6   5        2.24       -1.65     58.80 o 
 -12   6   5       21.97       -5.57     47.73 o 
 -11   6   5      366.34      355.71     32.88 o 
 -10   6   5      220.50      221.74     29.15 o 
  -9   6   5      883.19      780.82     32.98 o 
  -8   6   5       12.12       23.50     16.77 o 
  -7   6   5     1100.72     1070.24     26.62 o 
  -6   6   5     1599.85     1661.54     22.80 o 
  -5   6   5      196.84      237.98     10.49 o 
  -4   6   5      408.89      477.03     15.23 o 
  -3   6   5      107.90      133.05     10.88 o 
  -2   6   5       64.98       53.54      5.83 o 
  -1   6   5       10.03       24.35      6.29 o 
   0   6   5      586.08      584.43      9.87 o 
   1   6   5        5.89       12.41      5.33 o 
   2   6   5      320.03      308.41      9.90 o 
   3   6   5      565.52      637.93     14.25 o 
   4   6   5        3.10        7.70      8.30 o 
   5   6   5     2774.25     2905.23     45.77 o 
   6   6   5       42.67       58.36      6.93 o 
   7   6   5      713.40      729.61     17.02 o 
   8   6   5       60.99       63.89     19.45 o 
   9   6   5     1017.54      833.89     42.92 o 
  10   6   5      474.07      441.60     30.31 o 
  11   6   5        7.98       15.02     24.44 o 
  12   6   5      153.57      149.89     50.06 o 
  13   6   5      104.40      203.00     64.20 o 
 -14   7   5      241.26      287.78     64.19 o 
 -13   7   5       12.39       99.31     58.15 o 
 -12   7   5      244.15      313.59     64.79 o 
 -11   7   5      506.81      581.46     89.35 o 
 -10   7   5      116.09      147.69     25.84 o 
  -9   7   5     6319.21     6326.91     91.21 o 
  -8   7   5       29.79       35.80     15.69 o 
  -7   7   5      943.07      887.93     24.01 o 
  -6   7   5      454.01      459.23     14.75 o 
  -5   7   5      336.50      343.82     16.02 o 
  -4   7   5     2337.84     2231.19     24.59 o 
  -3   7   5      719.83      848.89     18.02 o 
  -2   7   5       17.68       56.20      7.05 o 
  -1   7   5     2116.71     2180.21     21.22 o 
   0   7   5     3991.72     4241.43     27.68 o 
   1   7   5     1353.13     1277.07     16.08 o 
   2   7   5      147.25      162.31     10.56 o 
   3   7   5     6825.16     6761.41     53.56 o 
   4   7   5      417.16      422.72     19.05 o 
   5   7   5      618.26      625.76     16.15 o 
   6   7   5     1389.23     1398.08     23.90 o 
   7   7   5      809.42      733.80     14.39 o 
   8   7   5     1141.42     1137.55     32.98 o 
   9   7   5      830.39      804.02     32.06 o 
  10   7   5      616.37      629.73     60.02 o 
  11   7   5       22.87       35.97     52.64 o 
  12   7   5        0.20      -14.77     56.02 o 
  13   7   5       19.23       15.08     53.76 o 
 -13   8   5     1251.52     1416.75     93.26 o 
 -12   8   5      183.11      212.95     64.40 o 
 -11   8   5      288.35      223.96     59.23 o 
 -10   8   5      763.89      800.98     37.26 o 
  -9   8   5      153.28      163.71     22.87 o 
  -8   8   5     2268.37     2248.33     38.33 o 
  -7   8   5     3027.87     2931.67     60.58 o 
  -6   8   5      318.61      302.76     11.90 o 
  -5   8   5     2502.82     2518.47     22.88 o 
  -4   8   5     1189.14     1192.06     19.26 o 
  -3   8   5     1994.38     1910.05     20.41 o 
  -2   8   5     3855.20     3884.89     26.32 o 
  -1   8   5     2199.05     2112.37     20.87 o 
   0   8   5     6002.78     5888.79     38.80 o 
   1   8   5     2947.93     2997.77     22.76 o 
   2   8   5     7230.39     7157.62    116.52 o 
   3   8   5     1384.88     1352.04     31.51 o 
   4   8   5     7084.76     7101.53     41.24 o 
   5   8   5     3043.90     3198.44     47.20 o 
   6   8   5     1059.74     1098.31     38.12 o 
   7   8   5     3528.58     3482.67     65.10 o 
   8   8   5      112.73      125.97     18.22 o 
   9   8   5      264.73      297.82     22.99 o 
  10   8   5     1134.73     1081.05     75.12 o 
  11   8   5      146.86      129.81     58.33 o 
  12   8   5      733.33      810.07     77.87 o 
  13   8   5       60.40       79.24     54.33 o 
 -13   9   5        8.83       30.99     48.88 o 
 -12   9   5     1121.40     1163.84     80.77 o 
 -11   9   5      107.28      120.93     54.73 o 
 -10   9   5      164.09      138.90     56.05 o 
  -9   9   5      288.58      260.28     20.86 o 
  -8   9   5      402.83      429.71     20.36 o 
  -7   9   5      717.21      678.49     16.03 o 
  -6   9   5     2403.68     2394.15     23.27 o 
  -5   9   5      128.66      133.63      8.82 o 
  -4   9   5      662.75      675.23     16.19 o 
  -3   9   5      902.03      887.57     13.43 o 
  -2   9   5     1782.89     1718.73     19.14 o 
  -1   9   5     2202.60     2150.43     22.06 o 
   0   9   5      276.31      231.16     10.82 o 
   1   9   5     2837.57     2791.66     49.02 o 
   2   9   5      134.34      203.11     13.34 o 
   3   9   5     3688.49     3601.58     37.59 o 
   4   9   5      971.06      982.41     22.18 o 
   5   9   5     3082.31     3210.25     28.20 o 
   6   9   5     2725.47     2591.63     27.38 o 
   7   9   5        7.81        5.91     13.04 o 
   8   9   5      277.49      326.42     20.19 o 
   9   9   5      305.37      327.28     55.05 o 
  10   9   5       90.59      116.43     54.71 o 
  11   9   5     1410.53     1476.02     89.47 o 
  12   9   5      109.36       76.98     61.29 o 
  13   9   5      142.79      194.88     60.86 o 
 -13  10   5       11.02        7.52     62.63 o 
 -12  10   5       61.76       80.10     53.68 o 
 -11  10   5        3.78        9.98     52.83 o 
 -10  10   5       84.35       84.50     56.08 o 
  -9  10   5      858.27      902.59     41.38 o 
  -8  10   5        4.28        4.72     12.68 o 
  -7  10   5      480.76      437.11     16.95 o 
  -6  10   5      834.04      840.82     14.48 o 
  -5  10   5      119.84      121.82      8.15 o 
  -4  10   5     1121.64     1173.09     19.65 o 
  -3  10   5       70.45       77.19      7.40 o 
  -2  10   5        0.48        8.95      7.74 o 
  -1  10   5       83.91       79.29     11.78 o 
   0  10   5      800.32      774.09     15.98 o 
   1  10   5      194.68      179.14      9.88 o 
   2  10   5      354.88      357.87      7.86 o 
   3  10   5        1.08       -2.46      9.62 o 
   4  10   5      191.67      163.15     17.84 o 
   5  10   5     2247.94     2207.05     29.47 o 
   6  10   5     1192.97     1126.24     23.19 o 
   7  10   5       44.63       29.13     10.46 o 
   8  10   5       41.75       16.65     46.32 o 
   9  10   5       98.58      130.34     41.16 o 
  10  10   5      697.87      749.44     71.82 o 
  11  10   5        3.38      -22.14     58.93 o 
  12  10   5       94.61      134.27     59.16 o 
 -13  11   5      401.36      527.57     81.77 o 
 -12  11   5      674.23      715.88     75.18 o 
 -11  11   5       14.69       17.12     55.62 o 
 -10  11   5        2.84      -11.38     57.95 o 
  -9  11   5      225.15      244.67     29.90 o 
  -8  11   5      505.55      508.42     33.99 o 
  -7  11   5       45.21       53.19     10.17 o 
  -6  11   5      704.60      701.20     12.00 o 
  -5  11   5        8.55       12.37      6.20 o 
  -4  11   5     1147.35     1098.74     19.04 o 
  -3  11   5      155.21      147.17      8.40 o 
  -2  11   5        9.87        9.65      7.54 o 
  -1  11   5      849.31      796.86     16.41 o 
   0  11   5     1508.21     1575.64     21.96 o 
   1  11   5      359.15      371.24     12.31 o 
   2  11   5        2.83        7.64      5.38 o 
   3  11   5      278.13      304.40     13.07 o 
   4  11   5       45.76       39.66      5.93 o 
   5  11   5      935.28      894.63     62.59 o 
   6  11   5      124.71      147.42     44.49 o 
   7  11   5       43.97       27.58     35.87 o 
   8  11   5      165.16      157.33     43.45 o 
   9  11   5       59.01       79.13     54.75 o 
  10  11   5       30.36       -3.35     44.19 o 
  11  11   5       29.90       58.02     45.16 o 
  12  11   5       22.82       47.62     53.54 o 
 -12  12   5      285.06      318.67     63.68 o 
 -11  12   5        3.55        8.34     62.79 o 
 -10  12   5     1235.08     1338.20     83.55 o 
  -9  12   5      196.70      224.46     31.96 o 
  -8  12   5      728.46      773.57     37.14 o 
  -7  12   5     1740.66     1633.59     58.00 o 
  -6  12   5      115.90      118.11     21.94 o 
  -5  12   5       47.95       52.18      6.26 o 
  -4  12   5      168.99      170.54      9.87 o 
  -3  12   5     3513.52     3502.99     24.57 o 
  -2  12   5        3.94        4.28      8.14 o 
  -1  12   5       31.95       36.69      9.29 o 
   0  12   5      360.32      358.41     15.99 o 
   1  12   5      999.41      993.86     17.59 o 
   2  12   5     1019.31      967.34     13.49 o 
   3  12   5        0.85        2.69      5.85 o 
   4  12   5       85.49       81.87     30.52 o 
   5  12   5      522.59      477.29     47.19 o 
   6  12   5      117.20      139.71     40.39 o 
   7  12   5     1257.45     1293.56     71.31 o 
   8  12   5      482.48      416.61     58.70 o 
   9  12   5       63.93       73.23     44.25 o 
  10  12   5       84.21       80.50     57.91 o 
  11  12   5      126.71       97.89     63.99 o 
  12  12   5       82.60       48.60     64.46 o 
 -12  13   5      368.70      328.56     60.98 o 
 -11  13   5     1077.99     1105.79     89.48 o 
 -10  13   5      175.80      182.96     57.68 o 
  -9  13   5     1694.83     1666.84     90.14 o 
  -8  13   5       35.99       22.36     27.66 o 
  -7  13   5     1144.98     1091.47     46.30 o 
  -6  13   5     1201.36     1179.13     33.99 o 
  -5  13   5      247.18      223.14     22.73 o 
  -4  13   5       15.27       18.15      7.22 o 
  -3  13   5      175.41      184.27      9.01 o 
  -2  13   5     1292.67     1314.74     18.83 o 
  -1  13   5     2271.21     2259.18     24.83 o 
   0  13   5      868.80      855.00     19.92 o 
   1  13   5     1023.51      994.70     18.13 o 
   2  13   5      532.55      536.20     13.83 o 
   3  13   5      343.79      343.56      8.96 o 
   4  13   5       43.18       62.34     34.71 o 
   5  13   5      521.86      498.98     45.10 o 
   6  13   5     2129.62     2013.54     78.31 o 
   7  13   5       51.22       46.72     48.55 o 
   8  13   5      285.58      289.97     54.63 o 
   9  13   5      461.89      512.54     67.07 o 
  10  13   5      834.68     1000.42     76.72 o 
  11  13   5      111.10       81.79     48.45 o 
 -11  14   5      109.51      140.99     58.54 o 
 -10  14   5      175.77      191.86     65.79 o 
  -9  14   5       51.30       28.12     28.20 o 
  -8  14   5     1238.91     1274.05     45.24 o 
  -7  14   5     1684.11     1668.73     48.55 o 
  -6  14   5       50.94       29.85     21.66 o 
  -5  14   5      993.10     1038.19     26.29 o 
  -4  14   5       20.06       10.71     14.86 o 
  -3  14   5        8.54       15.82      9.33 o 
  -2  14   5      583.41      590.57     14.65 o 
  -1  14   5     1156.04     1197.71     23.70 o 
   0  14   5     2975.22     2932.46     39.15 o 
   1  14   5     1018.75     1007.24     18.75 o 
   2  14   5        9.50       21.94      8.14 o 
   3  14   5     1050.66      929.01     73.28 o 
   4  14   5     1183.99     1126.87     59.09 o 
   5  14   5     2284.27     2305.48     78.51 o 
   6  14   5       96.22      107.19     43.68 o 
   7  14   5     1690.53     1706.23     80.81 o 
   8  14   5       36.56       53.84     43.74 o 
   9  14   5      549.23      511.91     65.61 o 
  10  14   5      753.65      873.53     74.07 o 
  11  14   5       46.52       76.09     65.10 o 
 -11  15   5        1.57      -23.25     60.22 o 
 -10  15   5       79.82      150.15     53.22 o 
  -9  15   5       96.71      143.53     49.81 o 
  -8  15   5       53.56       26.56     26.45 o 
  -7  15   5        2.76        5.74     22.43 o 
  -6  15   5     1307.08     1241.99     51.98 o 
  -5  15   5      962.72      935.31     26.59 o 
  -4  15   5      572.34      546.13     22.06 o 
  -3  15   5      390.77      400.64     13.26 o 
  -2  15   5      261.86      278.18     14.68 o 
  -1  15   5       68.56       60.94     12.92 o 
   0  15   5      460.20      444.11     17.65 o 
   1  15   5       15.85       10.56     13.10 o 
   2  15   5      459.16      418.30     35.72 o 
   3  15   5     2212.15     2169.10     72.07 o 
   4  15   5      280.56      292.60     45.19 o 
   5  15   5      242.64      234.28     42.40 o 
   6  15   5      190.71      177.87     44.98 o 
   7  15   5      723.92      722.24     62.73 o 
   8  15   5      355.43      349.92     51.75 o 
   9  15   5        0.19        5.94     50.16 o 
  10  15   5        0.52      -35.04     64.21 o 
 -11  16   5       61.23       61.84     67.41 o 
 -10  16   5        7.54       12.06     61.97 o 
  -9  16   5      147.12      197.21     61.62 o 
  -8  16   5      151.58      109.61     49.93 o 
  -7  16   5      171.15      159.71     25.95 o 
  -6  16   5      137.11      137.46     18.89 o 
  -5  16   5      355.58      341.15     20.95 o 
  -4  16   5      286.17      271.46     20.39 o 
  -3  16   5      575.16      570.01     22.98 o 
  -2  16   5       87.29      125.26     13.50 o 
  -1  16   5       36.58       46.77     13.41 o 
   0  16   5       84.72       69.36     13.79 o 
   1  16   5      177.26      157.36     14.70 o 
   2  16   5      761.00      798.68     47.05 o 
   3  16   5        1.54      -17.60     34.41 o 
   4  16   5       12.16       27.75     36.42 o 
   5  16   5        2.39        0.00     38.57 o 
   6  16   5       25.40       65.77     41.63 o 
   7  16   5      243.57      234.27     52.10 o 
   8  16   5       11.19       12.83     43.83 o 
   9  16   5        4.66       20.66     48.10 o 
  10  16   5       59.90       78.41     64.31 o 
 -10  17   5        2.45      -13.79     57.62 o 
  -9  17   5      728.67      786.98     79.78 o 
  -8  17   5        2.43      -17.01     47.98 o 
  -7  17   5      509.15      468.24     43.51 o 
  -6  17   5     1801.95     1839.32     35.32 o 
  -5  17   5       10.87       33.81     17.64 o 
  -4  17   5     1335.23     1357.73     31.24 o 
  -3  17   5       77.81       62.62     18.15 o 
  -2  17   5      530.80      548.59     26.90 o 
  -1  17   5      605.40      584.16     20.18 o 
   0  17   5      362.86      338.69     17.59 o 
   1  17   5      858.82      879.75     30.22 o 
   2  17   5      173.64      185.17     35.39 o 
   3  17   5     1278.86     1308.04     61.18 o 
   4  17   5      342.42      397.49     49.83 o 
   5  17   5      945.53      869.99     64.82 o 
   6  17   5       56.20       56.39     44.40 o 
   7  17   5      116.41       83.46     52.63 o 
   8  17   5      648.56      654.87     64.35 o 
   9  17   5      115.67      167.73     57.52 o 
 -10  18   5      294.99      394.26     67.73 o 
  -9  18   5       13.91      -14.95     59.55 o 
  -8  18   5     1978.78     2083.04     97.92 o 
  -7  18   5      192.91      206.96     56.94 o 
  -6  18   5      226.35      223.98     27.80 o 
  -5  18   5     1634.17     1677.82     36.62 o 
  -4  18   5       40.34       37.21     17.99 o 
  -3  18   5      334.70      375.85     22.19 o 
  -2  18   5      130.11      138.49     21.65 o 
  -1  18   5      982.10      996.07     31.09 o 
   0  18   5     1533.24     1527.32     35.46 o 
   1  18   5       93.14      105.36     21.97 o 
   2  18   5     1559.23     1608.60     48.06 o 
   3  18   5       52.54       34.47     35.69 o 
   4  18   5     1632.76     1592.04     72.42 o 
   5  18   5      266.55      241.03     48.73 o 
   6  18   5      109.72       94.48     53.56 o 
   7  18   5      684.86      821.15     71.95 o 
   8  18   5        7.06       45.09     55.85 o 
   9  18   5      854.58     1041.45     84.24 o 
  -9  19   5      285.68      258.61     63.06 o 
  -8  19   5       77.10      125.76     56.69 o 
  -7  19   5     1698.51     1800.94     93.07 o 
  -6  19   5      204.00      164.58     35.17 o 
  -5  19   5      644.15      754.37     34.68 o 
  -4  19   5        6.13       14.64     18.03 o 
  -3  19   5       11.77       28.90     18.63 o 
  -2  19   5      356.75      318.34     24.63 o 
  -1  19   5      261.01      234.31     33.16 o 
   0  19   5      161.13      151.30     32.33 o 
   1  19   5      284.70      258.90     23.61 o 
   2  19   5      246.38      250.72     30.47 o 
   3  19   5      320.10      313.22     34.50 o 
   4  19   5      174.95      218.68     45.88 o 
   5  19   5        5.32       37.67     44.58 o 
   6  19   5      779.26      878.28     67.24 o 
   7  19   5      699.72      667.61     63.68 o 
   8  19   5      541.04      600.76     72.24 o 
  -8  20   5       27.47       42.72     50.99 o 
  -7  20   5        0.31       -8.41     46.94 o 
  -6  20   5       10.62        7.06     36.93 o 
  -5  20   5       91.67       76.78     34.22 o 
  -4  20   5       32.69       41.94     18.40 o 
  -3  20   5       53.61       39.50     19.47 o 
  -2  20   5       18.29       41.50     30.47 o 
  -1  20   5       18.86       26.49     29.10 o 
   0  20   5      283.29      307.23     34.19 o 
   1  20   5       38.31       61.73     31.93 o 
   2  20   5       33.67       19.53     26.69 o 
   3  20   5       33.30       35.94     26.80 o 
   4  20   5      600.09      591.99     53.15 o 
   5  20   5        1.10      -12.69     39.57 o 
   6  20   5      163.42      178.72     55.56 o 
   7  20   5        5.84      -24.61     53.59 o 
   8  20   5        4.20       33.21     48.53 o 
  -8  21   5       16.58        5.67     50.79 o 
  -7  21   5       14.37       11.39     54.39 o 
  -6  21   5        5.92       -5.67     37.07 o 
  -5  21   5       23.76        2.14     33.99 o 
  -4  21   5        5.13        8.14     47.67 o 
  -3  21   5      153.80      159.11     25.09 o 
  -2  21   5      135.50      153.86     32.48 o 
  -1  21   5       23.24       13.09     31.80 o 
   0  21   5        8.36        9.30     30.40 o 
   1  21   5      272.65      260.76     37.79 o 
   2  21   5       10.79        1.55     55.22 o 
   3  21   5        1.57       -1.75     54.06 o 
   4  21   5        0.49       23.66     30.43 o 
   5  21   5      110.66      107.00     49.80 o 
   6  21   5       52.87       35.03     44.59 o 
   7  21   5       61.56       30.26     49.39 o 
  -7  22   5       20.16       18.63     54.75 o 
  -5  22   5      254.29      166.65     54.96 o 
  -4  22   5       35.62       31.52     47.11 o 
  -3  22   5      272.87      334.45     57.40 o 
  -2  22   5       16.83       18.48     30.49 o 
  -1  22   5      518.46      494.08     42.07 o 
   0  22   5        6.25        7.42     33.56 o 
   1  22   5       64.17       58.65     34.92 o 
   2  22   5      135.04      171.91     59.56 o 
   3  22   5       34.84      111.42     60.24 o 
   4  22   5       39.13       47.91     58.22 o 
   5  22   5       89.55      114.47     51.71 o 
   6  22   5        6.43       10.03     48.43 o 
   7  22   5      162.51      146.05     56.37 o 
  -3  23   5      134.20      188.42     66.24 o 
  -2  23   5      595.77      627.20     79.22 o 
  -1  23   5      106.17       92.87     54.86 o 
   0  23   5      349.70      375.43     51.41 o 
   1  23   5      125.58       95.59     50.15 o 
   2  23   5       19.37        2.58     54.30 o 
   3  23   5     1386.93     1477.25     89.06 o 
   4  23   5       82.56       78.24     50.85 o 
 -15   0   6     2371.86     2556.76    108.13 o 
 -14   0   6       41.09        4.18     53.29 o 
 -13   0   6       93.63       90.07     51.82 o 
 -12   0   6      664.95      608.71     57.43 o 
 -11   0   6      233.25      205.65     44.88 o 
 -10   0   6     7098.23     6959.66    128.68 o 
  -9   0   6     6716.08     6868.73    118.54 o 
  -8   0   6       53.75       43.67     34.16 o 
  -7   0   6     2133.81     2218.53     62.50 o 
  -6   0   6       10.04       15.41     12.06 o 
  -5   0   6     5655.86     5709.58    111.23 o 
  -4   0   6    10634.03    10468.45    196.63 o 
  -3   0   6      655.90      602.44     15.52 o 
  -2   0   6     1194.44     1478.30     19.33 o 
  -1   0   6     8098.32     8154.20    116.55 o 
   0   0   6    42364.94    44287.18    468.33 o 
   1   0   6    10645.57     9783.48     86.09 o 
   2   0   6     4783.53     4960.83     66.11 o 
   3   0   6     4938.62     5001.36     69.98 o 
   4   0   6       43.34       32.73     19.81 o 
   5   0   6     8778.44     8281.09    103.04 o 
   6   0   6     5472.50     5249.22     88.78 o 
   7   0   6       23.75       49.29     28.81 o 
   8   0   6     4036.77     3932.35     88.28 o 
   9   0   6     2277.59     2050.17     71.46 o 
  10   0   6      957.38      889.17     58.10 o 
  11   0   6      509.52      492.22     49.86 o 
  12   0   6      898.99      815.26     60.32 o 
  13   0   6      624.71      672.17     63.61 o 
  14   0   6      291.38      342.76     54.65 o 
 -15   1   6      323.59      322.17     44.08 o 
 -14   1   6       76.23       85.69     34.75 o 
 -13   1   6      191.81      210.65     35.32 o 
 -12   1   6        4.74        7.50     30.48 o 
 -11   1   6     2392.34     2312.57     59.09 o 
 -10   1   6     2627.49     2545.39     59.17 o 
  -9   1   6      500.24      535.86     32.25 o 
  -8   1   6     3948.08     4029.71     65.95 o 
  -7   1   6        5.38        5.40     12.29 o 
  -6   1   6     3918.70     3925.54     46.28 o 
  -5   1   6     3390.55     3414.04     34.82 o 
  -4   1   6      665.43      632.60     12.37 o 
  -3   1   6     9717.23     9628.19     67.10 o 
  -2   1   6     3680.82     3621.21     19.19 o 
  -1   1   6     8394.58     8388.88     77.73 o 
   0   1   6      918.78      953.25     17.61 o 
   1   1   6     7088.62     7417.75     53.17 o 
   2   1   6     2116.33     2012.53     31.23 o 
   3   1   6      212.55      261.42     18.19 o 
   4   1   6     6087.61     6411.05     86.03 o 
   5   1   6       61.41       62.41     16.34 o 
   6   1   6      317.43      285.70     22.85 o 
   7   1   6    11732.68    11389.62    169.18 o 
   8   1   6     1009.18      957.74     37.08 o 
   9   1   6     1726.60     1667.15     47.05 o 
  10   1   6      123.97      136.13     26.44 o 
  11   1   6      434.10      486.49     37.00 o 
  12   1   6      414.70      464.11     39.48 o 
  13   1   6      203.79      221.43     34.83 o 
  14   1   6      315.98      299.24     41.19 o 
 -15   2   6      254.33      208.26     67.93 o 
 -14   2   6        8.74       26.53     36.80 o 
 -13   2   6        5.61        3.21     32.83 o 
 -12   2   6      207.01      212.85     33.47 o 
 -11   2   6       32.43       46.44     29.42 o 
 -10   2   6     3115.59     3071.99    111.78 o 
  -9   2   6      579.94      612.81     34.23 o 
  -8   2   6       81.63      115.08     23.72 o 
  -7   2   6      149.23      145.45     12.76 o 
  -6   2   6     2071.87     2136.73     27.66 o 
  -5   2   6     1911.13     2069.88     46.60 o 
  -4   2   6      117.30      123.30      6.40 o 
  -3   2   6     1513.00     1539.58     22.35 o 
  -2   2   6     1374.31     1386.01     17.26 o 
  -1   2   6      137.59      158.59     12.35 o 
   0   2   6      842.72      910.41     13.63 o 
   1   2   6      793.35      835.63     23.81 o 
   2   2   6     4014.10     4440.72     57.43 o 
   3   2   6      279.12      337.52     14.49 o 
   4   2   6      267.72      284.07     18.42 o 
   5   2   6      519.76      523.94     37.64 o 
   6   2   6     3093.12     2947.80     47.91 o 
   7   2   6      245.69      253.78     24.74 o 
   8   2   6      717.93      664.19     32.64 o 
   9   2   6      606.09      481.76     31.94 o 
  10   2   6        6.10       18.07     25.34 o 
  11   2   6       40.49       33.39     29.55 o 
  12   2   6      124.50      161.51     34.59 o 
  13   2   6      375.47      354.53     36.92 o 
  14   2   6       11.70        3.81     53.07 o 
 -15   3   6      396.30      433.52     74.13 o 
 -14   3   6        0.31       20.13     56.54 o 
 -13   3   6       47.67       50.30     31.65 o 
 -12   3   6      391.66      413.51     38.19 o 
 -11   3   6     1659.82     1578.64     80.67 o 
 -10   3   6        0.78       -9.88     27.50 o 
  -9   3   6      766.01      773.93     36.43 o 
  -8   3   6      238.55      277.41     26.35 o 
  -7   3   6      129.52      127.70     17.16 o 
  -6   3   6      191.37      205.54     17.19 o 
  -5   3   6     4136.55     4426.71     41.76 o 
  -4   3   6      901.37      939.36     12.78 o 
  -3   3   6     3947.63     4436.36     34.82 o 
  -2   3   6     1110.04     1090.89     16.42 o 
  -1   3   6      756.63      783.58     16.44 o 
   0   3   6      885.78      815.52     15.35 o 
   1   3   6     2514.52     2506.47     23.06 o 
   2   3   6      207.69      247.23      8.93 o 
   3   3   6     1152.19     1306.17     29.54 o 
   4   3   6       29.67       58.80     11.00 o 
   5   3   6        0.22        4.44     11.73 o 
   6   3   6      116.09      154.37     21.05 o 
   7   3   6      187.47      185.67     23.49 o 
   8   3   6       40.10       42.33     21.87 o 
   9   3   6       63.66       97.29     24.81 o 
  10   3   6      484.94      426.23     32.83 o 
  11   3   6       52.07       64.46     27.74 o 
  12   3   6      202.59      209.29     32.66 o 
  13   3   6       57.04       64.35     30.47 o 
  14   3   6        0.66      -15.58     56.84 o 
 -14   4   6      257.50      249.98     63.06 o 
 -13   4   6        9.30       21.63     31.76 o 
 -12   4   6      399.53      419.87     37.90 o 
 -11   4   6      366.89      329.70     33.23 o 
 -10   4   6     2080.82     2016.91     51.83 o 
  -9   4   6     2600.05     2604.47     53.48 o 
  -8   4   6     2955.05     2930.00     52.75 o 
  -7   4   6     1993.30     1963.28     34.39 o 
  -6   4   6      247.95      235.28     17.68 o 
  -5   4   6     5907.47     5901.52     40.99 o 
  -4   4   6     5536.05     5636.01     33.25 o 
  -3   4   6      477.68      482.52     15.37 o 
  -1   4   6     2064.75     2344.14     18.12 o 
   1   4   6     3205.26     3295.88     39.57 o 
   2   4   6     1039.96     1163.04     13.49 o 
   3   4   6      277.21      227.52      7.71 o 
   4   4   6      465.36      494.89     23.17 o 
   5   4   6     2865.65     2680.85     61.21 o 
   6   4   6     1370.78     1292.77     33.80 o 
   7   4   6      901.09      829.09     21.41 o 
   8   4   6      216.81      189.58     16.24 o 
   9   4   6      930.74      857.90     36.49 o 
  10   4   6       27.01       24.77     23.36 o 
  11   4   6      310.41      330.63     45.37 o 
  12   4   6      128.52      133.27     29.48 o 
  13   4   6      532.73      626.07     69.10 o 
  14   4   6      228.58      285.96     57.36 o 
 -14   5   6      571.66      635.08     70.18 o 
 -13   5   6      429.90      501.67     71.20 o 
 -12   5   6        0.06        1.78     27.88 o 
 -11   5   6     2593.11     2599.86     62.01 o 
 -10   5   6     2418.46     2428.13     55.97 o 
  -9   5   6      394.85      403.33     28.53 o 
  -8   5   6      844.22      850.66     27.83 o 
  -7   5   6      548.00      523.48     22.58 o 
  -6   5   6     1707.31     1697.95     24.37 o 
  -5   5   6      810.34      763.93     17.52 o 
  -4   5   6      773.72      648.92     15.85 o 
  -3   5   6     5493.16     5431.15     44.45 o 
  -2   5   6     2579.61     2683.69     24.09 o 
  -1   5   6     4413.81     4144.07     23.25 o 
   0   5   6     1415.01     1287.20     22.92 o 
   1   5   6     2973.43     2825.22     20.32 o 
   2   5   6     1076.31      924.97     27.47 o 
   3   5   6      889.42      987.26     20.95 o 
   4   5   6     4191.87     4199.81     88.53 o 
   5   5   6      198.50      179.65      7.87 o 
   6   5   6     2706.76     2604.14     27.79 o 
   7   5   6     1899.56     1826.18     30.23 o 
   8   5   6     1682.45     1665.88     42.54 o 
   9   5   6      820.68      792.19     42.16 o 
  10   5   6      536.09      499.22     33.27 o 
  11   5   6      658.81      729.24     38.62 o 
  12   5   6      610.28      651.33     69.46 o 
  13   5   6       77.02      105.26     57.34 o 
 -14   6   6      627.68      541.97     74.45 o 
 -13   6   6       14.94       21.33     52.12 o 
 -12   6   6     1010.30     1162.03     85.43 o 
 -11   6   6      568.70      505.87     34.19 o 
 -10   6   6      700.70      764.54     37.98 o 
  -9   6   6     3546.28     3495.47     59.89 o 
  -8   6   6      488.80      512.21     24.07 o 
  -7   6   6     5691.45     5651.71     53.75 o 
  -6   6   6     1696.77     1714.47     28.31 o 
  -5   6   6     6069.98     6196.69     78.64 o 
  -4   6   6     2151.71     2163.28     25.37 o 
  -3   6   6     2863.91     2907.34     69.08 o 
  -2   6   6     1587.75     1417.18     13.58 o 
  -1   6   6      602.88      602.92     14.52 o 
   0   6   6     1515.69     1432.57     14.81 o 
   1   6   6     2799.64     2842.55     20.61 o 
   2   6   6     3139.60     3158.33     26.92 o 
   3   6   6     1344.07     1283.88     22.58 o 
   4   6   6      635.43      667.81     16.99 o 
   5   6   6     2516.25     2568.92     50.21 o 
   6   6   6     1953.51     1901.46     32.93 o 
   7   6   6      337.28      370.91     13.42 o 
   8   6   6     3473.32     3166.86     66.17 o 
   9   6   6      190.51      209.58     25.55 o 
  10   6   6      321.25      403.71     29.44 o 
  11   6   6      292.02      329.84     30.17 o 
  12   6   6      407.00      528.74     60.75 o 
  13   6   6      249.99      316.79     65.58 o 
 -14   7   6      105.86      155.57     68.52 o 
 -13   7   6      535.91      598.18     76.25 o 
 -12   7   6      359.74      421.19     62.12 o 
 -11   7   6        2.15       -6.18     24.53 o 
 -10   7   6        5.03       -2.16     24.54 o 
  -9   7   6     1077.66     1019.51     30.11 o 
  -8   7   6     1157.03     1208.90     30.63 o 
  -7   7   6     4712.56     4647.66     58.20 o 
  -6   7   6      368.19      338.90     12.81 o 
  -5   7   6     1539.00     1561.72     23.62 o 
  -4   7   6     2993.38     3137.17     30.40 o 
  -3   7   6     1110.38     1140.22     18.32 o 
  -2   7   6      675.15      727.06     11.04 o 
  -1   7   6       21.78       54.60      9.09 o 
   0   7   6     4390.21     4676.63     78.14 o 
   1   7   6     7414.83     7687.32     74.68 o 
   2   7   6     1492.71     1441.81     28.13 o 
   3   7   6      128.67      178.19     11.06 o 
   4   7   6     4535.77     4656.67     65.78 o 
   5   7   6      207.66      188.25     12.80 o 
   6   7   6      837.46      814.30     26.26 o 
   7   7   6      458.35      429.96     35.32 o 
   8   7   6      125.41      115.93     19.65 o 
   9   7   6     1509.48     1491.47     40.66 o 
  10   7   6      288.46      296.45     33.68 o 
  11   7   6       78.49       64.57     54.70 o 
  12   7   6      225.70      290.74     62.75 o 
  13   7   6      305.82      297.80     57.57 o 
 -13   8   6       87.51       90.32     50.22 o 
 -12   8   6        1.94       39.50     53.07 o 
 -11   8   6        2.03       34.40     54.61 o 
 -10   8   6       10.83       15.09     22.31 o 
  -9   8   6        2.56        1.17     17.41 o 
  -8   8   6     1298.93     1231.93     37.55 o 
  -7   8   6      952.83      955.49     20.31 o 
  -6   8   6      568.05      578.93     14.95 o 
  -5   8   6      278.10      271.96     13.89 o 
  -4   8   6      613.86      628.25     16.72 o 
  -3   8   6     1519.07     1527.27     15.61 o 
  -2   8   6       83.29       94.42      7.66 o 
  -1   8   6     3581.35     3729.36     26.77 o 
   0   8   6     2032.48     2174.21     33.58 o 
   1   8   6     1226.93     1116.12     20.31 o 
   2   8   6       22.79       35.49     11.45 o 
   3   8   6      336.40      385.23     17.54 o 
   4   8   6       10.00       20.37      9.23 o 
   5   8   6        6.89        4.79      9.91 o 
   6   8   6      717.39      658.81     18.58 o 
   7   8   6       21.39       38.44     15.93 o 
   8   8   6      116.44      118.30     19.20 o 
   9   8   6        0.87        3.87     18.52 o 
  10   8   6       72.63       96.11     54.91 o 
  11   8   6       70.56       94.48     56.42 o 
  12   8   6      124.59      138.30     62.23 o 
  13   8   6       40.24       86.03     54.48 o 
 -13   9   6      555.82      587.81     78.52 o 
 -12   9   6      152.34      162.49     65.95 o 
 -11   9   6     1146.04     1221.59     84.49 o 
 -10   9   6     1058.31     1052.72     78.55 o 
  -9   9   6      376.88      324.74     21.54 o 
  -8   9   6     2858.28     2829.60     70.23 o 
  -7   9   6       36.66       36.77     10.61 o 
  -6   9   6      320.68      349.72     12.71 o 
  -5   9   6      188.78      169.79     12.61 o 
  -4   9   6     1506.71     1494.84     23.06 o 
  -3   9   6     2530.28     2388.43     26.11 o 
  -2   9   6     2037.74     2096.44     19.84 o 
  -1   9   6     2288.84     2303.68     21.03 o 
   0   9   6      444.34      435.37     10.13 o 
   1   9   6     3246.46     3256.09     59.33 o 
   2   9   6     1797.08     1687.28     45.47 o 
   3   9   6      113.77      109.87     13.04 o 
   4   9   6     1755.18     1729.08     30.76 o 
   5   9   6      140.05      138.60     11.23 o 
   6   9   6      363.13      320.27     14.07 o 
   7   9   6     1077.15     1035.57     30.40 o 
   8   9   6        2.43        5.71     15.22 o 
   9   9   6      268.57      273.42     48.61 o 
  10   9   6        0.83      -12.96     53.74 o 
  11   9   6       13.04       55.79     59.53 o 
  12   9   6      542.63      694.34     77.90 o 
 -13  10   6       35.39      107.57     70.46 o 
 -12  10   6      359.05      419.31     74.38 o 
 -11  10   6      647.49      699.62     75.37 o 
 -10  10   6      660.43      645.56     67.60 o 
  -9  10   6     1259.57     1298.19     47.02 o 
  -8  10   6      196.96      195.11     17.38 o 
  -7  10   6      975.49      975.28     24.58 o 
  -6  10   6      302.69      341.22     12.24 o 
  -5  10   6      192.45      210.89     13.30 o 
  -4  10   6     2786.17     2661.54     24.82 o 
  -3  10   6       16.32       14.36      7.66 o 
  -2  10   6     6557.16     6618.12     35.89 o 
  -1  10   6      110.03       81.21      8.49 o 
   0  10   6     3184.62     3030.47     24.55 o 
   1  10   6      803.85      725.88     13.31 o 
   2  10   6      580.27      546.81     19.40 o 
   3  10   6     4303.53     4196.08     44.23 o 
   4  10   6     5184.47     5346.47     90.50 o 
   5  10   6     5366.85     5419.17     51.91 o 
   6  10   6       18.54       32.67     11.85 o 
   7  10   6      304.90      278.89     17.34 o 
   8  10   6     1047.07     1118.30     65.75 o 
   9  10   6      190.41      221.85     54.95 o 
  10  10   6      857.23      911.00     72.43 o 
  11  10   6      481.34      557.29     75.01 o 
  12  10   6      757.46      883.21     83.79 o 
 -12  11   6      562.65      604.72     82.18 o 
 -11  11   6      808.66      807.06     75.88 o 
 -10  11   6       22.10       38.38     44.67 o 
  -9  11   6     1089.82      959.37     43.52 o 
  -8  11   6     1076.39     1112.37     43.72 o 
  -7  11   6     1038.17      976.44     22.97 o 
  -6  11   6     1437.54     1485.47     27.71 o 
  -5  11   6      209.48      191.26     12.74 o 
  -4  11   6     1950.88     1893.97     22.08 o 
  -3  11   6      948.60      912.90     14.58 o 
  -2  11   6        1.50        2.14      8.31 o 
  -1  11   6      543.17      500.47     13.69 o 
   0  11   6      321.10      320.23     11.08 o 
   1  11   6     6292.26     6108.27     57.58 o 
   2  11   6      663.65      677.87     16.47 o 
   3  11   6        5.83        6.46     11.27 o 
   4  11   6      135.23      105.82     12.76 o 
   5  11   6     3523.33     3500.68     39.16 o 
   6  11   6      639.46      602.59     54.70 o 
   7  11   6       45.61       83.87     47.12 o 
   8  11   6      240.19      233.98     54.35 o 
   9  11   6      871.16     1016.71     73.84 o 
  10  11   6      333.28      309.54     55.03 o 
  11  11   6       48.00       67.83     51.34 o 
  12  11   6      170.14      198.65     59.43 o 
 -12  12   6       93.85       91.34     68.70 o 
 -11  12   6      189.14      318.56     57.84 o 
 -10  12   6       51.08       92.68     62.36 o 
  -9  12   6        2.07       20.76     28.14 o 
  -8  12   6      153.23      179.11     40.80 o 
  -7  12   6      576.65      588.37     30.42 o 
  -6  12   6       84.73       85.53     10.71 o 
  -5  12   6       85.83       93.45     14.72 o 
  -4  12   6      667.61      697.94     15.65 o 
  -3  12   6      117.09      132.41      9.28 o 
  -2  12   6      392.44      381.21     12.78 o 
  -1  12   6       86.45       80.37     10.46 o 
   0  12   6     1590.27     1548.04     19.50 o 
   1  12   6      120.22      124.34      9.01 o 
   2  12   6     1518.94     1459.31     40.73 o 
   3  12   6      194.54      191.34     10.15 o 
   4  12   6      217.86      215.29      8.94 o 
   5  12   6        8.27       10.91      6.45 o 
   6  12   6      399.61      302.00     46.21 o 
   7  12   6        2.59       -3.66     39.55 o 
   8  12   6      373.64      365.65     51.54 o 
   9  12   6       94.68      101.53     45.42 o 
  10  12   6      577.15      616.41     74.15 o 
  11  12   6       19.05       37.43     57.50 o 
 -12  13   6      178.28      194.12     64.96 o 
 -11  13   6        6.17      -19.71     61.00 o 
 -10  13   6       18.91       54.50     31.37 o 
  -9  13   6      308.61      316.70     35.40 o 
  -8  13   6        0.30      -10.49     26.94 o 
  -7  13   6      248.48      194.12     26.28 o 
  -6  13   6      180.21      186.49     24.29 o 
  -5  13   6       58.67       69.38      8.50 o 
  -4  13   6      547.20      542.30     20.12 o 
  -3  13   6     1034.10     1026.66     16.15 o 
  -2  13   6      307.67      310.75     12.55 o 
  -1  13   6       20.27        9.38     11.33 o 
   0  13   6      125.32      128.33     13.36 o 
   1  13   6        9.41       10.96      8.22 o 
   2  13   6      719.35      681.98     11.91 o 
   3  13   6       19.59       14.95      7.45 o 
   4  13   6       92.83       74.58      8.02 o 
   5  13   6        2.41        0.62     38.06 o 
   6  13   6      139.45      165.06     48.38 o 
   7  13   6      456.61      390.54     53.94 o 
   8  13   6      243.67      221.71     56.19 o 
   9  13   6      174.86      243.06     61.95 o 
  10  13   6      107.27      114.77     50.02 o 
  11  13   6       45.63       79.44     59.46 o 
 -11  14   6       64.74       88.10     66.65 o 
 -10  14   6      416.30      484.97     69.92 o 
  -9  14   6      376.45      374.85     35.69 o 
  -8  14   6        0.41        0.58     28.32 o 
  -7  14   6     1398.42     1424.45     40.83 o 
  -6  14   6        3.73        5.10     15.92 o 
  -5  14   6      587.10      574.07     21.82 o 
  -4  14   6       12.28       12.21     14.73 o 
  -3  14   6       23.82       26.38     10.58 o 
  -2  14   6      263.09      266.23     14.93 o 
  -1  14   6       18.37       33.58     12.97 o 
   0  14   6       92.47       82.68     13.23 o 
   1  14   6     2609.38     2573.36     52.41 o 
   2  14   6     1774.93     1742.81     32.50 o 
   3  14   6      770.23      792.22     20.03 o 
   4  14   6      232.19      199.55     42.72 o 
   5  14   6       98.72      142.63     46.29 o 
   6  14   6      543.21      496.12     55.39 o 
   7  14   6      159.45      169.64     55.06 o 
   8  14   6      216.85      215.65     54.40 o 
   9  14   6       93.07       98.58     57.09 o 
  10  14   6        2.46       21.24     60.01 o 
  11  14   6      299.23      329.23     73.52 o 
 -11  15   6       82.36       88.47     52.22 o 
 -10  15   6       55.06       71.40     59.48 o 
  -9  15   6      738.74      815.26     78.41 o 
  -8  15   6      703.49      726.13     41.24 o 
  -7  15   6       39.38       61.30     24.95 o 
  -6  15   6      131.02      175.78     18.97 o 
  -5  15   6      150.56      171.19     17.82 o 
  -4  15   6      888.04      887.51     25.55 o 
  -3  15   6     2461.50     2429.15     27.09 o 
  -2  15   6        6.44       13.54     12.41 o 
  -1  15   6     1034.46     1029.19     26.74 o 
   0  15   6       41.22       50.38     13.45 o 
   1  15   6     2113.62     2114.24     33.01 o 
   2  15   6     1057.60     1088.24     43.12 o 
   3  15   6      211.53      200.63     38.28 o 
   4  15   6     3349.30     3330.10     92.61 o 
   5  15   6       15.25       26.55     43.83 o 
   6  15   6      419.96      417.42     53.34 o 
   7  15   6      210.01      256.15     56.74 o 
   8  15   6       94.43      102.20     44.05 o 
   9  15   6     1759.40     1873.90     90.74 o 
  10  15   6      234.14      223.77     69.63 o 
 -10  16   6      153.02      151.42     62.91 o 
  -9  16   6      153.16      128.35     59.30 o 
  -8  16   6        3.87       -1.52     29.12 o 
  -7  16   6     1188.16     1209.56     40.51 o 
  -6  16   6       47.49       54.12     17.74 o 
  -5  16   6     1248.12     1274.27     50.68 o 
  -4  16   6     1119.81     1103.71     28.28 o 
  -3  16   6     1329.70     1272.61     29.00 o 
  -2  16   6      507.26      537.35     18.33 o 
  -1  16   6       63.20       75.57     14.38 o 
   0  16   6     1487.10     1502.31     27.47 o 
   1  16   6      266.25      296.18     16.57 o 
   2  16   6     1068.24     1101.25     52.65 o 
   3  16   6     1919.89     1876.04     70.09 o 
   4  16   6      524.29      473.18     51.08 o 
   5  16   6     1114.92     1024.99     66.60 o 
   6  16   6      547.44      523.31     57.20 o 
   7  16   6     1000.57     1067.37     74.75 o 
   8  16   6     1475.00     1620.17     85.73 o 
   9  16   6        4.72       21.34     50.21 o 
  10  16   6       24.14       14.55     57.06 o 
 -10  17   6      115.01      113.37     52.71 o 
  -9  17   6        7.82       12.89     51.65 o 
  -8  17   6        3.15      -30.65     55.03 o 
  -7  17   6      330.28      363.98     31.30 o 
  -6  17   6      598.04      622.29     32.62 o 
  -5  17   6       89.95      106.02     17.99 o 
  -4  17   6      383.75      366.51     21.17 o 
  -3  17   6       57.53       46.25     17.19 o 
  -2  17   6        0.20       -1.59     18.98 o 
  -1  17   6     1055.91     1041.41     24.85 o 
   0  17   6       22.07       20.15     14.25 o 
   1  17   6     1563.52     1575.92     44.70 o 
   2  17   6       89.84      107.78     35.30 o 
   3  17   6       32.66       35.44     36.21 o 
   4  17   6      568.22      517.96     52.33 o 
   5  17   6      206.98      213.70     50.55 o 
   6  17   6      636.26      703.66     65.48 o 
   7  17   6        3.50       16.63     51.89 o 
   8  17   6        0.46       -2.35     47.44 o 
   9  17   6      280.63      273.55     59.00 o 
  -9  18   6       21.40      -22.04     49.68 o 
  -8  18   6       17.16       13.94     57.52 o 
  -7  18   6       35.41       27.40     35.34 o 
  -6  18   6      311.59      306.31     29.45 o 
  -5  18   6       57.75       75.52     25.32 o 
  -4  18   6       60.34       38.10     17.69 o 
  -3  18   6       31.37       19.03     17.28 o 
  -2  18   6        4.36       12.80     20.18 o 
  -1  18   6      360.00      397.05     24.25 o 
   0  18   6      444.73      433.22     25.05 o 
   1  18   6      104.88      116.53     25.48 o 
   2  18   6        9.63        3.99     25.16 o 
   3  18   6        0.81        4.52     33.39 o 
   4  18   6       26.99       13.56     38.62 o 
   5  18   6       36.90       32.98     41.42 o 
   6  18   6       45.94       42.74     50.55 o 
   7  18   6       23.52      -14.72     54.00 o 
   8  18   6       26.33       15.12     47.44 o 
   9  18   6       41.63       37.40     51.45 o 
  -9  19   6      319.56      293.95     61.89 o 
  -8  19   6      496.23      517.51     71.47 o 
  -7  19   6       65.66       73.70     37.60 o 
  -6  19   6       10.48       20.90     33.83 o 
  -5  19   6       64.38       94.81     25.69 o 
  -4  19   6       13.71       13.27     23.97 o 
  -3  19   6     1252.33     1287.56     32.05 o 
  -2  19   6        2.28       -5.63     20.23 o 
  -1  19   6        2.05       23.86     29.18 o 
   0  19   6      323.34      334.19     34.40 o 
   1  19   6       96.56       88.16     25.81 o 
   2  19   6      173.65      196.51     30.81 o 
   3  19   6        0.07       13.62     36.46 o 
   4  19   6      332.55      322.76     50.39 o 
   5  19   6        8.68       32.01     46.61 o 
   6  19   6       14.35       16.78     48.30 o 
   7  19   6      786.03      875.67     71.75 o 
   8  19   6       19.86       18.17     55.37 o 
  -8  20   6       44.68       49.88     58.73 o 
  -7  20   6      687.88      802.07     54.52 o 
  -6  20   6       55.74       34.96     39.09 o 
  -5  20   6        4.53       13.97     30.74 o 
  -4  20   6      427.42      401.12     30.15 o 
  -3  20   6        5.63        3.17     23.95 o 
  -2  20   6      578.03      653.93     39.35 o 
  -1  20   6       10.37       -7.14     26.56 o 
   0  20   6      125.56      143.50     35.25 o 
   1  20   6      382.47      397.50     57.33 o 
   2  20   6      252.87      253.76     32.36 o 
   3  20   6      797.17      770.96     66.08 o 
   4  20   6        5.08      -16.72     38.06 o 
   5  20   6      241.22      238.27     47.44 o 
   6  20   6      127.59      150.34     53.14 o 
   7  20   6       92.65      105.48     56.44 o 
   8  20   6      611.54      601.78     75.05 o 
  -8  21   6      281.27      322.28     61.78 o 
  -7  21   6       86.16       87.43     49.87 o 
  -6  21   6     1143.04     1241.42     84.68 o 
  -5  21   6      793.59      803.36     48.01 o 
  -4  21   6       78.03       56.25     60.06 o 
  -3  21   6       14.80       17.50     33.82 o 
  -2  21   6      240.02      263.31     66.19 o 
  -1  21   6       28.56       55.08     32.02 o 
   0  21   6      442.50      468.57     39.86 o 
   1  21   6      424.37      454.63     58.84 o 
   2  21   6      916.70      958.62     78.15 o 
   3  21   6       90.54       97.43     58.93 o 
   4  21   6      688.13      716.08     45.40 o 
   5  21   6       51.48       72.98     48.39 o 
   6  21   6      263.61      244.70     54.02 o 
   7  21   6      579.32      498.65     68.13 o 
  -7  22   6       71.69       64.46     55.40 o 
  -4  22   6      486.52      559.58     72.07 o 
  -3  22   6       40.65       45.08     53.94 o 
  -2  22   6        8.20       17.89     32.28 o 
  -1  22   6       48.89       35.29     54.08 o 
   0  22   6      976.26      985.01     50.98 o 
   1  22   6       27.73        6.60     46.44 o 
   2  22   6       34.69       62.28     57.76 o 
   3  22   6      566.24      615.28     75.34 o 
   4  22   6        2.64        6.34     56.93 o 
   5  22   6      486.74      474.99     66.56 o 
   6  22   6       97.36       77.65     53.26 o 
  -2  23   6      100.80      134.63     68.75 o 
  -1  23   6        6.99       -2.32     59.20 o 
   0  23   6        1.77       -4.02     61.87 o 
   1  23   6        6.06       -4.71     51.14 o 
   2  23   6       15.13       31.40     58.06 o 
   3  23   6        0.40       -6.82     55.17 o 
 -15   1   7      606.37      642.34     51.89 o 
 -14   1   7      126.23      114.30     39.03 o 
 -13   1   7       10.21       13.67     33.52 o 
 -12   1   7      565.09      529.95     42.26 o 
 -11   1   7      128.28      143.39     30.49 o 
 -10   1   7     1501.82     1497.50     48.85 o 
  -9   1   7     1772.36     1747.00     48.28 o 
  -8   1   7       18.91       13.57     22.76 o 
  -7   1   7      737.83      672.39     20.68 o 
  -6   1   7      759.25      785.37     15.26 o 
  -5   1   7     5435.83     5374.47     31.58 o 
  -4   1   7     1310.72     1341.87     14.38 o 
  -3   1   7     3005.50     3054.98     30.02 o 
  -2   1   7     3272.97     3129.61     22.13 o 
  -1   1   7     1735.99     1971.13     29.57 o 
   0   1   7     8904.11     8841.64     71.28 o 
   1   1   7     5478.39     5521.13     38.19 o 
   2   1   7     2752.58     2826.68     95.17 o 
   3   1   7     4691.30     4994.73     98.58 o 
   4   1   7      165.03      161.74     18.28 o 
   5   1   7     3726.39     3539.50     50.33 o 
   6   1   7      489.30      500.72     26.97 o 
   7   1   7     3268.34     3222.71     71.53 o 
   8   1   7     1671.94     1668.63     45.46 o 
   9   1   7       34.12       19.84     24.64 o 
  10   1   7      135.23      161.72     28.41 o 
  11   1   7      124.26      107.89     30.79 o 
  12   1   7      358.84      427.99     36.82 o 
  13   1   7      237.92      190.63     35.80 o 
  14   1   7       33.26       29.44     35.05 o 
 -15   2   7       87.66       75.86     56.65 o 
 -14   2   7      610.96      572.62     59.52 o 
 -13   2   7     1484.64     1504.57     58.86 o 
 -12   2   7      335.35      338.33     37.67 o 
 -11   2   7     2996.18     2915.84     65.46 o 
 -10   2   7      185.76      209.72     30.29 o 
  -9   2   7      424.35      456.62     32.23 o 
  -8   2   7     6443.50     6462.90     77.41 o 
  -7   2   7        5.18        9.75     10.92 o 
  -6   2   7     2568.05     2537.16     46.95 o 
  -5   2   7      498.24      495.70     16.70 o 
  -4   2   7     3929.59     3829.31     26.00 o 
  -3   2   7     9120.10     8934.89     62.50 o 
  -2   2   7     2807.03     3300.59     58.44 o 
  -1   2   7    19007.97    19412.38    180.63 o 
   0   2   7     3247.87     3614.06     35.57 o 
   1   2   7    21785.64    22461.55    146.74 o 
   2   2   7    12222.19    12711.81    105.32 o 
   3   2   7      643.67      710.48     18.67 o 
   4   2   7     3138.45     3066.04     44.01 o 
   5   2   7      436.11      388.05     30.17 o 
   6   2   7    15340.75    14649.86    104.33 o 
   7   2   7     1865.58     1861.08     43.76 o 
   8   2   7     1065.41      926.92     37.03 o 
   9   2   7      583.69      583.96     55.05 o 
  10   2   7       17.62       26.64     25.70 o 
  11   2   7     2295.04     2178.85     58.42 o 
  12   2   7       16.68       10.76     27.54 o 
  13   2   7       48.34       34.81     30.83 o 
  14   2   7      265.83      225.90     63.38 o 
 -15   3   7     1187.47     1249.32     87.46 o 
 -14   3   7      651.65      616.84     72.48 o 
 -13   3   7      934.09      959.15     50.76 o 
 -12   3   7      860.49      839.16     46.37 o 
 -11   3   7       11.16       16.66     31.25 o 
 -10   3   7     4102.07     3993.09     71.32 o 
  -9   3   7     1002.43     1029.97     38.91 o 
  -8   3   7        7.77       12.29     13.97 o 
  -7   3   7     1441.44     1385.37     31.50 o 
  -6   3   7      183.13      202.13     11.97 o 
  -5   3   7     4887.69     4591.35     52.02 o 
  -4   3   7     1449.92     1485.49     23.60 o 
  -3   3   7        9.45       15.02      8.91 o 
  -2   3   7     8061.62     7997.03     41.13 o 
  -1   3   7      452.03      428.75     13.81 o 
   0   3   7    20723.24    21183.37     74.92 o 
   1   3   7      116.55       99.29      9.84 o 
   2   3   7     4289.18     4555.16     51.46 o 
   3   3   7     5102.75     5226.00    116.84 o 
   4   3   7      978.49     1075.54     28.93 o 
   5   3   7     4487.65     4253.17     54.35 o 
   6   3   7     1472.49     1455.88     36.71 o 
   7   3   7     3260.44     3126.80     89.51 o 
   8   3   7      786.18      896.85     35.22 o 
   9   3   7      662.56      594.54     32.24 o 
  10   3   7      538.64      515.59     35.01 o 
  11   3   7       16.06       19.48     27.33 o 
  12   3   7      765.65      783.49     42.60 o 
  13   3   7      454.04      457.91     60.37 o 
  14   3   7       44.13       45.11     59.26 o 
 -14   4   7      420.31      413.65     70.26 o 
 -13   4   7      242.84      305.79     49.33 o 
 -12   4   7      392.94      390.58     37.19 o 
 -11   4   7     1011.74      991.61     43.64 o 
 -10   4   7      117.03      129.04     27.63 o 
  -9   4   7      265.49      291.24     27.91 o 
  -8   4   7      597.55      577.97     19.17 o 
  -7   4   7       18.30       23.37     10.92 o 
  -6   4   7     2819.90     2938.12     39.27 o 
  -5   4   7      553.17      556.32     13.72 o 
  -4   4   7      115.39      134.46     11.47 o 
  -3   4   7      115.68      187.55     12.67 o 
  -2   4   7      678.70      761.35     12.52 o 
  -1   4   7     1221.65     1108.12     11.74 o 
   0   4   7      679.50      707.75     31.70 o 
   1   4   7     2260.07     2394.07     21.58 o 
   2   4   7      680.50      737.39     12.84 o 
   3   4   7       62.07       72.80      7.36 o 
   4   4   7     3039.11     2909.61     52.00 o 
   5   4   7     1432.41     1502.13     39.47 o 
   6   4   7     1537.32     1492.32     36.75 o 
   7   4   7      742.35      705.33     31.29 o 
   8   4   7      305.80      282.01     26.75 o 
   9   4   7      352.11      384.97     29.17 o 
  10   4   7       93.23       86.94     26.46 o 
  11   4   7       31.22       36.63     26.88 o 
  12   4   7       20.56       14.22     27.07 o 
  13   4   7        2.10       39.71     56.42 o 
 -14   5   7       16.52      -13.49     60.36 o 
 -13   5   7      197.65      231.07     56.73 o 
 -12   5   7      220.27      233.39     36.49 o 
 -11   5   7      334.13      351.46     35.56 o 
 -10   5   7        6.80       13.14     25.23 o 
  -9   5   7       32.93       54.25     23.32 o 
  -8   5   7      450.69      468.95     24.82 o 
  -7   5   7      474.60      470.08     22.69 o 
  -6   5   7        5.34        3.22     15.35 o 
  -5   5   7        6.54       19.25     11.18 o 
  -4   5   7      362.96      423.76     14.80 o 
  -3   5   7     2940.71     3289.65     37.88 o 
  -2   5   7        8.75       23.37      8.19 o 
  -1   5   7     1556.55     1595.25     25.39 o 
   0   5   7     2629.09     2665.36     18.99 o 
   1   5   7      164.55      187.85      8.97 o 
   2   5   7      473.49      464.93     10.27 o 
   3   5   7      554.99      531.83     18.63 o 
   4   5   7      283.61      285.70     19.91 o 
   5   5   7      236.33      239.25     19.97 o 
   6   5   7       47.83       44.31      9.12 o 
   7   5   7      116.54      118.10     12.04 o 
   8   5   7      148.98      155.79     24.38 o 
   9   5   7      251.82      187.33     25.68 o 
  10   5   7      195.01      172.65     27.90 o 
  11   5   7      117.11      140.18     29.44 o 
  12   5   7       10.99       34.82     56.28 o 
  13   5   7      450.67      506.50     71.42 o 
 -14   6   7       37.89      -23.78     50.46 o 
 -13   6   7       29.11       39.20     60.79 o 
 -12   6   7      134.20      124.39     50.96 o 
 -11   6   7      331.51      374.14     35.00 o 
 -10   6   7      340.37      343.60     31.83 o 
  -9   6   7     2223.09     2253.97     42.19 o 
  -8   6   7       83.60      103.59     18.98 o 
  -7   6   7       24.71       24.82     15.94 o 
  -6   6   7      131.16      135.12     14.75 o 
  -5   6   7       15.31       17.14     11.86 o 
  -4   6   7     6962.48     7209.19     45.81 o 
  -3   6   7      285.77      257.37     12.99 o 
  -2   6   7     1406.27     1513.22     20.22 o 
  -1   6   7      158.01      211.30      8.76 o 
   0   6   7      335.24      317.50      9.07 o 
   1   6   7     4106.12     4099.02     26.29 o 
   2   6   7     9957.43    10739.93     87.88 o 
   3   6   7      282.41      335.51     14.14 o 
   4   6   7       81.41      108.66     12.40 o 
   5   6   7      919.80      917.79     21.76 o 
   6   6   7     2370.27     2351.54     43.82 o 
   7   6   7     4112.05     3816.33     53.13 o 
   8   6   7        2.38       -1.89     19.76 o 
   9   6   7       31.80       23.90     21.15 o 
  10   6   7      245.15      249.20     27.82 o 
  11   6   7      244.54      302.74     49.71 o 
  12   6   7      143.56      194.37     50.60 o 
  13   6   7       91.54      121.58     56.51 o 
 -14   7   7      514.72      431.74     80.72 o 
 -13   7   7      267.93      286.95     61.74 o 
 -12   7   7      109.44      135.20     59.00 o 
 -11   7   7      551.60      577.61     37.12 o 
 -10   7   7     1565.65     1639.49     47.37 o 
  -9   7   7      130.42      149.19     21.28 o 
  -8   7   7     1333.37     1350.77     32.91 o 
  -7   7   7      251.22      255.68     19.98 o 
  -6   7   7       43.76       48.04     10.97 o 
  -5   7   7     3887.15     3806.99     35.90 o 
  -4   7   7       30.15       21.38      5.53 o 
  -3   7   7     1389.53     1342.86     24.81 o 
  -2   7   7     6389.67     6402.00     63.21 o 
  -1   7   7     3351.54     3480.84     29.87 o 
   0   7   7     7990.49     8327.70     85.72 o 
   1   7   7      368.45      367.15     10.12 o 
   2   7   7     2237.28     2406.89     29.16 o 
   3   7   7     3132.99     3091.61     55.33 o 
   4   7   7       63.98       65.77     11.46 o 
   5   7   7     3001.32     2800.56     53.17 o 
   6   7   7      401.17      348.94     22.31 o 
   7   7   7     1710.68     1610.03     37.92 o 
   8   7   7     1844.58     1879.37     44.19 o 
   9   7   7       51.68       19.16     22.49 o 
  10   7   7      522.67      563.81     32.31 o 
  11   7   7       23.99       25.67     53.10 o 
  12   7   7      759.49      908.78     79.74 o 
  13   7   7      324.28      443.45     66.88 o 
 -13   8   7      309.59      416.13     71.36 o 
 -12   8   7       54.86       66.70     62.34 o 
 -11   8   7     1032.90     1199.74     82.20 o 
 -10   8   7       56.00       50.40     24.06 o 
  -9   8   7     1500.62     1569.91     36.36 o 
  -8   8   7      182.12      197.61     20.26 o 
  -7   8   7       21.96       30.03     15.83 o 
  -6   8   7     3731.36     3663.70     42.34 o 
  -5   8   7       50.78       41.43     11.59 o 
  -4   8   7     5180.79     4885.03     29.04 o 
  -3   8   7     1063.91      984.02     13.11 o 
  -2   8   7     4472.88     4394.20     34.23 o 
  -1   8   7     3210.70     3102.37     31.86 o 
   0   8   7     2207.63     2228.21     21.72 o 
   1   8   7     7291.41     7606.14     90.32 o 
   2   8   7     2871.21     2879.17     39.50 o 
   3   8   7     1928.83     1918.10     33.92 o 
   4   8   7     7606.71     7432.11     93.97 o 
   5   8   7      134.23      149.01     13.30 o 
   6   8   7     4469.93     4427.43     43.29 o 
   7   8   7      322.54      322.52     32.60 o 
   8   8   7      360.51      353.34     24.94 o 
   9   8   7     1961.90     2104.71     47.16 o 
  10   8   7        1.41       -3.40     45.29 o 
  11   8   7      318.82      295.38     65.17 o 
  12   8   7      340.13      439.58     71.35 o 
 -13   9   7      286.60      286.78     74.20 o 
 -12   9   7      501.27      571.34     77.12 o 
 -11   9   7       20.74       14.09     55.28 o 
 -10   9   7      497.60      538.75     58.78 o 
  -9   9   7      161.24      144.46     20.11 o 
  -8   9   7        5.36        1.28     17.14 o 
  -7   9   7      125.64      128.32     16.26 o 
  -6   9   7        0.14        2.55     10.02 o 
  -5   9   7     3892.62     3778.17     42.80 o 
  -4   9   7       77.59       75.41      8.65 o 
  -3   9   7     1045.24     1016.32     14.44 o 
  -2   9   7     2523.74     2492.67     22.52 o 
  -1   9   7     1287.27     1324.22     20.05 o 
   0   9   7     3278.91     3318.36     36.55 o 
   1   9   7      305.64      302.78     10.68 o 
   2   9   7     1935.01     2011.16     34.01 o 
   3   9   7     1647.59     1621.99     31.79 o 
   4   9   7      261.21      267.32     28.97 o 
   5   9   7     4730.04     4538.62     84.07 o 
   6   9   7        0.61       -2.41     11.51 o 
   7   9   7      353.54      350.88     30.97 o 
   8   9   7      233.57      238.60     27.58 o 
   9   9   7      108.94      158.14     53.93 o 
  10   9   7      744.25      690.43     66.93 o 
  11   9   7       99.40      126.14     60.36 o 
  12   9   7       17.02       31.03     61.63 o 
 -13  10   7       25.11       48.16     68.50 o 
 -12  10   7       73.67      109.11     69.11 o 
 -11  10   7      147.39      159.64     64.60 o 
 -10  10   7        8.80       20.30     32.17 o 
  -9  10   7        7.02       19.11     28.20 o 
  -8  10   7     2258.16     2308.48     49.01 o 
  -7  10   7      110.80      106.27     15.46 o 
  -6  10   7      100.99      125.37     11.17 o 
  -5  10   7       23.22       16.88      8.80 o 
  -4  10   7        8.53       18.47      8.64 o 
  -3  10   7      123.04      121.19      8.95 o 
  -2  10   7      518.33      517.86     13.20 o 
  -1  10   7      387.28      356.61     15.45 o 
   0  10   7       38.28       56.84     10.91 o 
   1  10   7      136.33      129.71      9.79 o 
   2  10   7      740.43      768.39     23.62 o 
   3  10   7      519.66      521.44     23.39 o 
   4  10   7      476.42      498.57     39.82 o 
   5  10   7      987.18      951.02     27.25 o 
   6  10   7       17.22        6.74     13.86 o 
   7  10   7       25.86       40.64     15.56 o 
   8  10   7      608.52      592.76     62.53 o 
   9  10   7      100.83      141.16     56.67 o 
  10  10   7       12.60       24.40     46.32 o 
  11  10   7        9.98      -13.44     61.84 o 
  12  10   7        3.57      -28.94     66.64 o 
 -12  11   7       64.89       76.90     68.14 o 
 -11  11   7        3.85        9.96     63.83 o 
 -10  11   7     1907.09     1898.43     59.31 o 
  -9  11   7       72.28      102.39     31.71 o 
  -8  11   7      377.75      372.11     34.08 o 
  -7  11   7       58.63       40.98     14.02 o 
  -6  11   7      380.10      382.42     17.49 o 
  -5  11   7      522.14      495.79     14.20 o 
  -4  11   7      198.01      205.94     11.59 o 
  -3  11   7      981.30      995.44     15.63 o 
  -2  11   7      292.91      272.34     11.77 o 
  -1  11   7       11.28       16.04      9.44 o 
   0  11   7       55.67       53.98     11.38 o 
   1  11   7      766.16      798.28     14.74 o 
   2  11   7      410.60      400.20     19.62 o 
   3  11   7       17.13       35.76     16.17 o 
   4  11   7       56.57       51.34     13.55 o 
   5  11   7      245.48      229.15     45.75 o 
   6  11   7      661.18      495.00     47.05 o 
   7  11   7      128.58      100.45     41.67 o 
   8  11   7     1482.96     1389.06     78.42 o 
   9  11   7       10.49        6.63     49.48 o 
  10  11   7        4.48       25.05     49.24 o 
  11  11   7        0.19       -8.11     56.72 o 
 -12  12   7       24.75       -4.25     67.98 o 
 -11  12   7      373.40      458.60     71.30 o 
 -10  12   7      356.15      339.12     36.42 o 
  -9  12   7      942.42      998.72     45.60 o 
  -8  12   7      845.34      854.43     41.84 o 
  -7  12   7      104.80      101.26     22.93 o 
  -6  12   7     1183.72     1242.26     21.68 o 
  -5  12   7      573.64      561.93     18.84 o 
  -4  12   7       68.69       81.70     10.80 o 
  -3  12   7     1831.46     1767.94     20.23 o 
  -2  12   7      880.04      892.44     17.17 o 
  -1  12   7     2333.76     2315.14     28.76 o 
   0  12   7      675.00      657.62     20.75 o 
   1  12   7     1462.41     1443.68     19.20 o 
   2  12   7       89.77       89.95     11.40 o 
   3  12   7      708.08      712.40     20.91 o 
   4  12   7      833.53      773.98     49.38 o 
   5  12   7       42.99       54.11     37.75 o 
   6  12   7     1136.85     1058.97     66.80 o 
   7  12   7       63.98      130.12     50.38 o 
   8  12   7       27.72       36.04     43.11 o 
   9  12   7     1288.74     1366.50     79.61 o 
  10  12   7       15.41       26.27     58.27 o 
  11  12   7       86.94       79.92     53.81 o 
 -12  13   7      311.36      337.76     74.25 o 
 -11  13   7       85.38       47.99     53.97 o 
 -10  13   7     1336.70     1398.23     80.02 o 
  -9  13   7       80.13       95.14     30.72 o 
  -8  13   7      694.60      771.88     40.99 o 
  -7  13   7      303.89      355.01     29.10 o 
  -6  13   7       22.96       24.80     14.42 o 
  -5  13   7     2882.22     2799.65     35.56 o 
  -4  13   7      155.28      132.88     15.03 o 
  -3  13   7      202.35      219.75     11.04 o 
  -2  13   7      904.32      894.31     20.03 o 
  -1  13   7      399.04      416.83     16.64 o 
   0  13   7     1060.36     1015.88     23.64 o 
   1  13   7     1169.98     1119.62     20.18 o 
   2  13   7     1209.89     1210.67     22.39 o 
   3  13   7      328.20      336.64     18.25 o 
   4  13   7      409.67      425.99     23.45 o 
   5  13   7     1648.63     1733.01     74.83 o 
   6  13   7      136.51       86.68     37.72 o 
   7  13   7      166.68      206.14     46.10 o 
   8  13   7      591.27      551.47     64.40 o 
   9  13   7      175.95      227.50     62.32 o 
  10  13   7      671.84      635.04     68.61 o 
  11  13   7        4.34       -2.30     63.73 o 
 -11  14   7      708.87      692.61     82.21 o 
 -10  14   7      275.73      298.73     58.14 o 
  -9  14   7      598.33      647.78     43.20 o 
  -8  14   7      149.32      120.39     31.21 o 
  -7  14   7        3.46       -6.19     24.65 o 
  -6  14   7     1451.12     1514.88     29.76 o 
  -5  14   7     1960.67     1845.59     31.61 o 
  -4  14   7     1028.80     1004.10     24.78 o 
  -3  14   7      133.05      143.59     12.41 o 
  -2  14   7     1011.91     1044.65     21.95 o 
  -1  14   7     1440.48     1423.27     28.82 o 
   0  14   7      811.10      791.41     31.76 o 
   1  14   7     3036.42     3006.99     45.66 o 
   2  14   7      481.75      492.45     22.04 o 
   3  14   7     2779.27     2753.52     75.72 o 
   4  14   7      961.50      968.85     57.23 o 
   5  14   7      118.70       83.22     37.44 o 
   6  14   7      162.60      174.16     50.54 o 
   7  14   7      234.74      184.03     51.21 o 
   8  14   7      704.68      682.98     67.91 o 
   9  14   7      333.56      335.97     61.92 o 
  10  14   7      109.08      101.60     62.98 o 
 -11  15   7        1.74      -10.44     55.37 o 
 -10  15   7        2.27      -41.09     62.96 o 
  -9  15   7       62.19       32.68     31.82 o 
  -8  15   7      316.86      282.87     33.48 o 
  -7  15   7       49.56       39.82     24.46 o 
  -6  15   7        1.93        7.08     23.36 o 
  -5  15   7       53.29       59.10     16.06 o 
  -4  15   7        3.80        2.25     15.59 o 
  -3  15   7       31.13       32.58     11.31 o 
  -2  15   7       10.29       11.17     12.80 o 
  -1  15   7       32.50       36.63     13.31 o 
   0  15   7      742.02      715.08     24.45 o 
   1  15   7       38.37       45.50     16.92 o 
   2  15   7      292.83      312.66     19.83 o 
   3  15   7        2.38        0.92     32.85 o 
   4  15   7      158.02      191.22     41.72 o 
   5  15   7      507.98      444.33     49.74 o 
   6  15   7      190.12      178.74     52.73 o 
   7  15   7        0.88       19.92     51.04 o 
   8  15   7        2.75       30.57     40.98 o 
   9  15   7      273.35      383.82     60.82 o 
  10  15   7      648.23      681.73     72.98 o 
 -10  16   7        0.92       16.30     58.40 o 
  -9  16   7       19.13       17.55     46.79 o 
  -8  16   7      372.19      348.93     34.39 o 
  -7  16   7       23.16       33.02     24.69 o 
  -6  16   7      201.53      225.39     27.13 o 
  -5  16   7       50.53       44.19     17.03 o 
  -4  16   7       83.35       83.16     16.98 o 
  -3  16   7      220.14      225.47     19.24 o 
  -2  16   7      138.10      141.37     14.80 o 
  -1  16   7       54.17       62.06     14.49 o 
   0  16   7        3.64       10.87     15.93 o 
   1  16   7        0.70        0.12     15.33 o 
   2  16   7      115.77      120.41     34.58 o 
   3  16   7        6.63        2.00     33.28 o 
   4  16   7      686.10      721.93     54.82 o 
   5  16   7      570.73      527.82     54.14 o 
   6  16   7        7.77      -20.16     47.17 o 
   7  16   7        1.69       38.66     52.40 o 
   8  16   7      155.70      149.78     50.94 o 
   9  16   7      639.82      668.78     73.49 o 
 -10  17   7      261.57      312.08     62.22 o 
  -9  17   7      557.98      492.29     65.47 o 
  -8  17   7        2.24       19.60     46.46 o 
  -7  17   7     1259.46     1353.47     43.51 o 
  -6  17   7       45.31       47.01     26.28 o 
  -5  17   7      998.18     1095.05     38.05 o 
  -4  17   7      782.45      759.11     26.00 o 
  -3  17   7      205.48      222.51     19.84 o 
  -2  17   7     1057.14     1048.32     33.69 o 
  -1  17   7      476.51      509.00     20.40 o 
   0  17   7     1758.05     1751.11     35.40 o 
   1  17   7       35.82       58.33     25.14 o 
   2  17   7      672.19      681.75     46.95 o 
   3  17   7     1592.75     1518.76     66.34 o 
   4  17   7       80.07       87.04     38.91 o 
   5  17   7     1726.06     1646.49     76.68 o 
   6  17   7      428.19      464.19     61.84 o 
   7  17   7      331.61      422.34     62.43 o 
   8  17   7      161.85      172.83     54.67 o 
   9  17   7      120.47      155.37     65.03 o 
  -9  18   7       83.67       84.29     58.15 o 
  -8  18   7      405.27      393.34     58.53 o 
  -7  18   7      324.78      313.47     45.97 o 
  -6  18   7     1536.20     1581.57     43.99 o 
  -5  18   7       73.92       82.61     26.02 o 
  -4  18   7      105.29      104.65     25.77 o 
  -3  18   7       80.02       82.93     18.29 o 
  -2  18   7      267.04      271.48     23.40 o 
  -1  18   7     1243.82     1253.05     34.55 o 
   0  18   7       99.17      110.12     25.75 o 
   1  18   7     1018.78     1068.82     41.73 o 
   2  18   7      626.44      536.49     36.60 o 
   3  18   7      119.56      102.08     38.54 o 
   4  18   7     1817.63     1883.18     79.27 o 
   5  18   7      610.76      559.58     54.62 o 
   6  18   7     1762.57     1692.57     87.27 o 
   7  18   7       49.48      101.94     56.24 o 
   8  18   7      188.43      166.76     56.26 o 
  -9  19   7       34.76       12.61     57.03 o 
  -8  19   7        4.76       -1.55     53.33 o 
  -7  19   7      161.67      183.07     40.05 o 
  -6  19   7       24.15       11.89     27.19 o 
  -5  19   7      511.06      555.76     33.39 o 
  -4  19   7       17.35       23.02     24.19 o 
  -3  19   7      250.10      248.81     27.12 o 
  -2  19   7       16.26       17.18     20.71 o 
  -1  19   7      209.75      239.10     32.05 o 
   0  19   7      668.27      647.46     63.90 o 
   1  19   7       77.78       90.67     26.87 o 
   2  19   7      582.99      579.52     38.09 o 
   3  19   7       92.77       80.84     38.10 o 
   4  19   7      128.09      147.24     44.27 o 
   5  19   7      268.65      280.58     54.52 o 
   6  19   7      104.29      107.94     52.64 o 
   7  19   7       57.74       76.30     55.61 o 
   8  19   7       51.86       48.71     47.42 o 
  -8  20   7      103.83      129.27     62.72 o 
  -7  20   7       19.25       24.34     40.84 o 
  -6  20   7       15.99       10.57     35.09 o 
  -5  20   7        2.60       -0.74     24.81 o 
  -4  20   7       74.80       89.68     26.57 o 
  -3  20   7      156.20      191.19     35.84 o 
  -2  20   7        1.63       20.42     46.42 o 
  -1  20   7      138.23      134.26     29.17 o 
   0  20   7      174.94      194.70     48.51 o 
   1  20   7       13.75       28.70     49.42 o 
   2  20   7        7.84        9.83     29.21 o 
   3  20   7       32.66       29.72     30.77 o 
   4  20   7       16.17       -0.96     37.22 o 
   5  20   7       89.43       93.19     44.56 o 
   6  20   7      420.25      424.18     57.57 o 
   7  20   7       12.74       41.75     48.48 o 
  -8  21   7       32.93       53.43     59.09 o 
  -7  21   7       77.50       25.23     57.42 o 
  -6  21   7      147.67      171.84     40.02 o 
  -5  21   7       35.85       43.56     35.95 o 
  -4  21   7       23.25       43.39     33.65 o 
  -3  21   7       47.79       29.65     33.15 o 
  -2  21   7      148.41      152.23     39.15 o 
  -1  21   7       47.42       85.40     60.95 o 
   0  21   7       32.01       41.47     54.82 o 
   1  21   7        2.08        2.48     49.63 o 
   2  21   7       37.88       49.70     56.32 o 
   3  21   7       95.42      103.18     61.06 o 
   4  21   7       71.91       94.52     35.13 o 
   5  21   7        9.27       20.15     46.95 o 
   6  21   7      116.81      143.13     55.55 o 
   7  21   7       48.42       66.59     56.18 o 
  -4  22   7      212.35      188.33     66.58 o 
  -3  22   7        7.47        5.04     32.34 o 
  -2  22   7       69.83       73.98     38.97 o 
  -1  22   7      139.59      157.81     57.16 o 
   0  22   7       65.88      104.15     64.09 o 
   1  22   7       97.58       46.93     51.33 o 
   2  22   7      311.22      401.22     65.38 o 
   3  22   7      230.36      250.31     63.78 o 
   4  22   7       51.75       34.67     50.15 o 
  -2  23   7      297.42      296.66     53.15 o 
  -1  23   7       69.70       25.33     59.63 o 
   0  23   7      813.11      854.37     81.02 o 
   1  23   7       39.06        8.14     46.66 o 
 -15   0   8     1399.18     1453.96     91.09 o 
 -14   0   8        5.21       39.30     49.44 o 
 -13   0   8      204.34      215.53     51.41 o 
 -12   0   8     1291.29     1234.17     74.57 o 
 -11   0   8        5.25       -3.40     40.90 o 
 -10   0   8      230.54      260.14     42.53 o 
  -9   0   8       82.33      144.14     39.09 o 
  -8   0   8     9942.28     9982.26    136.89 o 
  -7   0   8      841.02      815.22     45.93 o 
  -6   0   8      243.83      269.71     15.34 o 
  -5   0   8     2818.43     2516.81     96.29 o 
  -4   0   8     5310.17     5527.24     85.01 o 
  -3   0   8    11056.05    10829.37     57.01 o 
  -2   0   8     1145.78     1256.79     41.95 o 
  -1   0   8     5191.75     5170.04    101.09 o 
   0   0   8    17334.18    17902.02    215.23 o 
   1   0   8        3.48        6.78     19.13 o 
   2   0   8     8844.66     8768.22     96.83 o 
   3   0   8     4044.05     3804.84     69.67 o 
   4   0   8     2367.92     2238.21     58.23 o 
   5   0   8     1480.81     1441.24     52.53 o 
   6   0   8      517.63      524.69     41.98 o 
   7   0   8      945.21      977.84     51.69 o 
   8   0   8     2645.69     2467.97     76.84 o 
   9   0   8      199.12      233.64     40.98 o 
  10   0   8      984.39      834.35     57.72 o 
  11   0   8       26.34       34.67     39.22 o 
  12   0   8     1088.57     1141.34     70.95 o 
  13   0   8      652.99      842.80     68.86 o 
  14   0   8      545.71      488.82     57.81 o 
 -15   1   8       97.61      107.54     37.82 o 
 -14   1   8      174.47      225.09     40.74 o 
 -13   1   8      467.94      437.77     41.99 o 
 -12   1   8      139.17      146.76     37.16 o 
 -11   1   8      868.65      848.74     42.63 o 
 -10   1   8      409.58      392.44     35.23 o 
  -9   1   8     1054.94     1088.69     43.03 o 
  -8   1   8      486.37      445.59     30.54 o 
  -7   1   8      802.63      782.27     19.82 o 
  -6   1   8     2145.94     1977.75     36.77 o 
  -5   1   8     1887.23     1883.36     20.97 o 
  -4   1   8     2804.19     2706.30     30.88 o 
  -3   1   8     2043.20     2208.83     18.44 o 
  -2   1   8     3316.44     3338.81     38.22 o 
  -1   1   8    10484.76    10440.99     72.57 o 
   0   1   8     1000.71     1089.97     23.16 o 
   1   1   8    11620.33    11769.44     58.82 o 
   2   1   8     5686.32     6227.41     58.32 o 
   3   1   8     2682.43     2664.08     52.10 o 
   4   1   8     2655.79     2499.16     43.05 o 
   5   1   8      264.39      274.17     32.27 o 
   6   1   8     6958.32     6728.51     74.84 o 
   7   1   8      305.21      345.35     52.49 o 
   8   1   8      313.91      373.92     30.95 o 
   9   1   8      223.77      227.28     28.52 o 
  10   1   8       73.02       63.89     28.13 o 
  11   1   8     1963.87     2062.78     59.23 o 
  12   1   8      338.28      426.32     39.90 o 
  13   1   8      195.38      230.95     38.99 o 
  14   1   8      208.34      197.29     59.58 o 
 -15   2   8      558.17      631.34     71.88 o 
 -14   2   8       83.21       91.56     35.70 o 
 -13   2   8       10.59       22.84     34.88 o 
 -12   2   8       12.29       -1.87     30.97 o 
 -11   2   8       57.53       85.06     30.73 o 
 -10   2   8      403.72      436.41     33.74 o 
  -9   2   8        3.75        5.17     24.82 o 
  -8   2   8      734.00      666.88     27.66 o 
  -7   2   8      517.55      497.00     17.05 o 
  -6   2   8      107.63       99.40      9.24 o 
  -5   2   8      111.01       95.08      7.90 o 
  -4   2   8     3294.54     3275.77     36.16 o 
  -3   2   8     1784.63     1814.90     25.76 o 
  -2   2   8     1210.40     1292.28     32.01 o 
  -1   2   8      173.96      205.73     10.87 o 
   0   2   8      138.20      127.29     12.52 o 
   1   2   8     1328.21     1580.59     23.41 o 
   2   2   8      349.05      363.05     13.78 o 
   3   2   8        4.01        0.59     14.77 o 
   4   2   8      180.19      146.30     18.90 o 
   5   2   8       25.66       14.10     18.34 o 
   6   2   8       62.59       66.41     21.69 o 
   7   2   8      879.09      887.01     35.13 o 
   8   2   8     2358.26     2125.78     87.39 o 
   9   2   8        1.29        0.28     23.73 o 
  10   2   8      254.92      214.26     30.64 o 
  11   2   8        1.08       -3.22     29.00 o 
  12   2   8      105.54      127.47     31.41 o 
  13   2   8       84.04       48.63     32.29 o 
  14   2   8       96.40      144.61     60.96 o 
 -14   3   8      192.45      194.39     57.16 o 
 -13   3   8       18.74       22.75     32.48 o 
 -12   3   8        4.33        7.31     29.99 o 
 -11   3   8      271.87      267.05     33.05 o 
 -10   3   8      382.32      365.38     34.67 o 
  -9   3   8     1241.97     1196.38     41.77 o 
  -8   3   8       83.56       76.80     13.15 o 
  -7   3   8        7.85       14.73     11.04 o 
  -6   3   8      664.22      638.25     29.64 o 
  -5   3   8      205.83      196.55      8.66 o 
  -4   3   8      606.97      621.43     19.84 o 
  -3   3   8      998.68     1077.95     18.51 o 
  -2   3   8      163.12      161.32     11.43 o 
  -1   3   8       10.37        8.58      8.74 o 
   0   3   8     4825.71     5018.80     38.79 o 
   1   3   8       20.05       14.91     10.20 o 
   2   3   8     1242.26     1293.73     18.50 o 
   3   3   8        1.11       14.88     14.53 o 
   4   3   8      113.23      115.93     18.37 o 
   5   3   8       34.06       33.78     18.31 o 
   6   3   8      602.94      604.59     29.09 o 
   7   3   8      107.41      101.26     24.02 o 
   8   3   8      127.46      113.76     27.77 o 
   9   3   8      349.13      310.73     31.36 o 
  10   3   8      120.63      144.99     42.71 o 
  11   3   8      274.05      296.55     33.32 o 
  12   3   8       19.12       55.57     30.11 o 
  13   3   8       41.44       59.07     49.79 o 
 -14   4   8       16.78       21.04     54.17 o 
 -13   4   8      619.19      528.81     42.87 o 
 -12   4   8      980.72      975.02     48.78 o 
 -11   4   8      643.87      683.58     42.09 o 
 -10   4   8        6.32       24.81     27.22 o 
  -9   4   8        6.28       14.80     22.88 o 
  -8   4   8     4805.19     4828.60     56.86 o 
  -7   4   8     1504.91     1426.28     25.81 o 
  -6   4   8      179.73      165.67     11.22 o 
  -5   4   8      324.76      295.60     17.07 o 
  -4   4   8     1147.79     1162.59     29.39 o 
  -3   4   8     5659.95     5898.50     51.25 o 
  -2   4   8       97.65      135.09      9.56 o 
  -1   4   8        3.43        6.69      5.30 o 
   0   4   8     4532.12     4544.64     34.43 o 
   1   4   8       51.81       60.18      8.83 o 
   2   4   8      524.35      458.75     12.26 o 
   3   4   8     2996.19     2865.61     27.72 o 
   4   4   8      464.55      450.29     22.63 o 
   5   4   8     2013.48     1980.83     40.23 o 
   6   4   8        1.83        1.79     17.61 o 
   7   4   8     3498.52     3527.09     58.35 o 
   8   4   8      130.80      125.78     24.02 o 
   9   4   8      293.98      224.74     28.74 o 
  10   4   8      349.15      336.18     31.52 o 
  11   4   8       75.12       70.06     29.36 o 
  12   4   8      397.33      405.91     36.36 o 
  13   4   8        5.20       22.04     53.96 o 
 -14   5   8     1423.38     1520.35     99.51 o 
 -13   5   8      494.62      490.83     68.73 o 
 -12   5   8      584.53      582.44     40.40 o 
 -11   5   8     1844.51     1843.28     56.14 o 
 -10   5   8      962.26      861.97     41.04 o 
  -9   5   8     1331.16     1365.67     36.10 o 
  -8   5   8      288.01      290.15     23.35 o 
  -7   5   8      224.19      204.75     12.61 o 
  -6   5   8     3874.42     3712.42     79.02 o 
  -5   5   8     1188.79     1205.69     38.72 o 
  -4   5   8     7620.82     7467.63     56.67 o 
  -3   5   8      607.82      675.05     18.86 o 
  -2   5   8     4665.51     4752.63     61.43 o 
  -1   5   8    11257.31    11283.93     72.76 o 
   0   5   8     6513.30     6636.41     58.81 o 
   1   5   8     2068.53     1927.50     21.10 o 
   2   5   8       15.82       13.71      7.02 o 
   4   5   8     2115.31     2019.86     51.72 o 
   5   5   8      331.02      310.24     21.63 o 
   6   5   8     2951.42     2980.50     50.18 o 
   7   5   8      729.68      682.54     34.13 o 
   8   5   8      993.77      996.22     36.99 o 
   9   5   8     1066.23     1083.33     65.18 o 
  10   5   8      150.86      150.54     28.08 o 
  11   5   8      726.79      763.75     64.38 o 
  12   5   8       16.16        3.91     55.09 o 
  13   5   8      281.53      260.27     67.07 o 
 -14   6   8      210.89      221.54     63.52 o 
 -13   6   8      108.18      108.85     61.09 o 
 -12   6   8     1409.74     1463.56     89.68 o 
 -11   6   8      139.36      175.65     30.26 o 
 -10   6   8     3220.72     3267.41     64.70 o 
  -9   6   8       39.79       52.49     21.89 o 
  -8   6   8     1669.90     1664.17     36.69 o 
  -7   6   8       69.74       78.40     18.36 o 
  -6   6   8      406.13      432.59     13.05 o 
  -5   6   8     2142.57     2033.63     35.20 o 
  -4   6   8        3.76       11.02     10.80 o 
  -3   6   8     4038.87     4093.62     34.40 o 
  -2   6   8     2441.15     2381.27     23.97 o 
  -1   6   8     2256.64     2315.54     36.50 o 
   0   6   8     7199.58     7200.69     44.49 o 
   1   6   8      343.21      424.98     14.67 o 
   2   6   8     4800.27     4755.15     35.44 o 
   3   6   8      782.90      740.79     19.62 o 
   4   6   8      706.66      671.20     25.50 o 
   5   6   8     4424.00     4323.08     56.35 o 
   6   6   8       53.24       51.36      4.35 o 
   7   6   8     2299.33     2327.58     49.92 o 
   8   6   8       43.69       49.35     22.10 o 
   9   6   8      265.51      312.98     29.58 o 
  10   6   8      590.10      512.46     34.54 o 
  11   6   8      149.87      149.26     50.56 o 
  12   6   8      589.73      539.69     62.03 o 
  13   6   8        1.55       85.60     53.10 o 
 -13   7   8      300.36      302.15     61.18 o 
 -12   7   8       44.79       53.07     62.58 o 
 -11   7   8     1224.87     1305.95     47.33 o 
 -10   7   8      131.21      124.98     27.21 o 
  -9   7   8      696.13      722.59     29.80 o 
  -8   7   8        7.19       12.06     19.23 o 
  -7   7   8       27.00       15.27     17.19 o 
  -6   7   8     2282.64     2368.84     58.95 o 
  -5   7   8      141.77      122.53      9.33 o 
  -4   7   8     3114.28     3167.95     46.46 o 
  -3   7   8       21.71       23.78      9.85 o 
  -2   7   8     3051.06     3226.75     36.18 o 
  -1   7   8     2074.01     2002.70     32.26 o 
   0   7   8      242.36      262.59     11.25 o 
   1   7   8      217.57      183.52      9.19 o 
   2   7   8       96.87       80.85     11.86 o 
   3   7   8      510.91      467.17     17.13 o 
   4   7   8     3089.18     3176.28     57.83 o 
   5   7   8        1.39        3.89     17.75 o 
   6   7   8        2.62       -3.19     17.59 o 
   7   7   8      112.32       97.44     21.37 o 
   8   7   8      688.76      596.63     30.38 o 
   9   7   8      141.49      159.60     28.52 o 
  10   7   8      184.29      155.60     26.64 o 
  11   7   8      296.52      369.64     60.29 o 
  12   7   8      137.17      152.40     62.44 o 
 -13   8   8      128.84      155.68     67.97 o 
 -12   8   8       30.87       58.69     60.00 o 
 -11   8   8        0.16        3.38     49.24 o 
 -10   8   8       87.59      100.10     22.54 o 
  -9   8   8        1.71       12.04     19.19 o 
  -8   8   8     1361.29     1388.38     33.57 o 
  -7   8   8       17.35       23.61     17.27 o 
  -6   8   8       34.34       44.66     21.24 o 
  -5   8   8       36.26       41.17      8.26 o 
  -4   8   8       71.92       57.46      8.31 o 
  -3   8   8     1368.05     1341.66     20.55 o 
  -2   8   8     1316.54     1398.87     43.64 o 
  -1   8   8       36.11       33.15     13.45 o 
   0   8   8     2939.04     2903.13     28.42 o 
   1   8   8     1055.58     1018.47     15.64 o 
   2   8   8      839.97      898.79     26.42 o 
   3   8   8      347.00      338.21     19.56 o 
   4   8   8     1470.25     1478.90     26.29 o 
   5   8   8      228.13      237.06     21.14 o 
   6   8   8      172.23      127.57     20.38 o 
   7   8   8      427.48      432.25     40.55 o 
   8   8   8      157.42      181.42     22.85 o 
   9   8   8      134.18      121.73     23.17 o 
  10   8   8      360.06      400.94     53.26 o 
  11   8   8      171.36      226.67     63.20 o 
  12   8   8      145.08      160.13     65.65 o 
 -13   9   8       54.89       25.40     65.83 o 
 -12   9   8      682.11      735.03     79.22 o 
 -11   9   8      189.80       83.64     46.53 o 
 -10   9   8       61.82       63.42     34.43 o 
  -9   9   8      927.01      953.06     31.13 o 
  -8   9   8      510.00      508.93     24.95 o 
  -7   9   8      595.76      527.70     20.64 o 
  -6   9   8     2618.50     2781.41     45.88 o 
  -5   9   8      861.33      839.95     14.30 o 
  -4   9   8     3836.32     3722.50     51.87 o 
  -3   9   8      206.32      208.21     12.25 o 
  -2   9   8     2504.65     2527.52     30.65 o 
  -1   9   8     2110.28     2194.24     59.23 o 
   0   9   8     1267.71     1265.18     20.74 o 
   1   9   8     1898.72     1895.78     34.94 o 
   2   9   8     1352.64     1293.89     30.08 o 
   3   9   8     2740.21     2686.87    127.28 o 
   4   9   8     3351.75     3448.44     48.76 o 
   5   9   8      492.24      501.95     18.21 o 
   6   9   8     3762.45     3666.58     52.84 o 
   7   9   8       19.15       28.48     18.20 o 
   8   9   8     2772.17     2805.72     50.74 o 
   9   9   8      457.46      590.00     65.75 o 
  10   9   8        9.28       13.53     47.38 o 
  11   9   8      618.20      753.11     80.45 o 
  12   9   8      197.20      236.06     65.84 o 
 -12  10   8      295.55      383.67     72.03 o 
 -11  10   8      474.17      482.45     65.72 o 
 -10  10   8     2087.56     2098.52     61.03 o 
  -9  10   8      214.82      233.74     35.69 o 
  -8  10   8      813.31      842.56     37.94 o 
  -7  10   8     3145.54     3032.04     45.64 o 
  -6  10   8     4307.92     4189.92     55.46 o 
  -5  10   8     4756.22     4646.90     32.72 o 
  -4  10   8      209.30      191.52      9.98 o 
  -3  10   8     1607.29     1569.29     18.06 o 
  -2  10   8     1252.60     1243.90     32.45 o 
  -1  10   8      770.61      745.01     20.07 o 
   0  10   8     9434.39     9222.19     73.26 o 
   1  10   8     1887.89     1827.18     26.91 o 
   2  10   8     5601.66     5669.93     58.66 o 
   3  10   8     1499.74     1460.53     32.60 o 
   4  10   8      829.29      831.23     30.72 o 
   5  10   8     3644.40     3600.20     91.79 o 
   6  10   8      208.26      178.82     19.43 o 
   7  10   8     1544.21     1644.60     58.50 o 
   8  10   8      281.31      359.28     54.02 o 
   9  10   8      160.01      219.87     56.11 o 
  10  10   8     2716.97     2820.05    106.52 o 
  11  10   8      113.38      152.62     64.75 o 
  12  10   8     1018.42     1179.43     90.14 o 
 -12  11   8      504.23      467.99     78.32 o 
 -11  11   8      521.95      602.47     77.56 o 
 -10  11   8        0.39       17.12     34.51 o 
  -9  11   8     1434.19     1441.27     78.06 o 
  -8  11   8        2.97       14.78     28.19 o 
  -7  11   8     2614.78     2721.33     40.73 o 
  -6  11   8      417.41      400.27     18.18 o 
  -5  11   8      359.08      350.95     14.88 o 
  -4  11   8      664.30      689.64     15.33 o 
  -3  11   8       44.97       50.60      9.93 o 
  -2  11   8      519.40      513.41     20.68 o 
  -1  11   8      571.90      578.91     17.40 o 
   0  11   8       89.17       96.26     12.31 o 
   1  11   8     2275.17     2297.53     37.29 o 
   2  11   8       77.47       77.61     15.38 o 
   3  11   8     2809.69     2795.82     42.92 o 
   4  11   8     2843.20     2984.17    127.66 o 
   5  11   8       11.73        7.08     33.94 o 
   6  11   8      129.65      135.69     46.92 o 
   7  11   8        1.52       16.61     46.04 o 
   8  11   8      953.86     1091.46     66.89 o 
   9  11   8      362.20      434.27     58.61 o 
  10  11   8       29.09       67.76     49.59 o 
  11  11   8      593.21      712.11     78.62 o 
 -12  12   8      384.24      389.56     79.25 o 
 -11  12   8       98.51      130.35     68.45 o 
 -10  12   8      556.55      569.20     43.84 o 
  -9  12   8      150.47      146.50     33.36 o 
  -8  12   8       16.48       27.41     27.20 o 
  -7  12   8      124.06      125.50     24.11 o 
  -6  12   8      417.05      422.66     17.19 o 
  -5  12   8     1358.90     1355.72     33.68 o 
  -4  12   8      173.17      158.20     13.56 o 
  -3  12   8        5.05        7.54     10.14 o 
  -2  12   8       68.25       73.16     12.40 o 
  -1  12   8       53.20       56.51     15.40 o 
   0  12   8      922.21      920.20     34.48 o 
   1  12   8     2759.75     2747.02     33.81 o 
   2  12   8      491.63      484.45     22.41 o 
   3  12   8      125.60      102.57     36.41 o 
   4  12   8        1.80        9.20     36.94 o 
   5  12   8      988.65     1063.01     63.81 o 
   6  12   8        0.44        0.81     38.58 o 
   7  12   8        8.79       -2.16     41.03 o 
   8  12   8       15.61      -20.15     49.27 o 
   9  12   8        5.28       -1.33     51.28 o 
  10  12   8      669.78      844.11     80.03 o 
  11  12   8        6.26       29.46     52.55 o 
 -11  13   8       19.39        0.00     51.18 o 
 -10  13   8      401.51      397.83     40.79 o 
  -9  13   8       14.00       35.23     33.30 o 
  -8  13   8       11.85        6.30     28.70 o 
  -7  13   8      109.38       98.88     24.51 o 
  -6  13   8        0.19        4.28     23.97 o 
  -5  13   8        0.01        6.43     12.71 o 
  -4  13   8       92.33       67.95     13.39 o 
  -3  13   8        7.26        6.19     10.96 o 
  -2  13   8      127.80      124.93     13.72 o 
  -1  13   8      393.66      377.71     20.89 o 
   0  13   8      780.68      749.68     20.38 o 
   1  13   8      443.95      453.77     15.03 o 
   2  13   8      122.21       98.88     17.80 o 
   3  13   8       15.78       20.75     14.51 o 
   4  13   8      221.86      221.76     16.44 o 
   5  13   8       19.63       30.09     37.16 o 
   6  13   8      207.18      171.34     48.98 o 
   7  13   8       32.00       23.81     48.57 o 
   8  13   8       81.36       80.13     50.67 o 
   9  13   8       22.73       19.39     56.90 o 
  10  13   8      169.86       88.91     56.00 o 
 -11  14   8      249.62      241.96     72.32 o 
 -10  14   8      130.55      153.35     37.00 o 
  -9  14   8       53.06       33.73     32.15 o 
  -8  14   8      342.59      396.55     37.16 o 
  -7  14   8      198.65      175.16     27.38 o 
  -6  14   8      437.63      438.46     30.79 o 
  -5  14   8       67.94       92.31     15.14 o 
  -4  14   8      298.73      258.37     17.24 o 
  -3  14   8     1744.75     1668.45     25.07 o 
  -2  14   8        1.59       -3.52     12.13 o 
  -1  14   8      513.44      509.27     22.87 o 
   0  14   8      303.36      321.19     20.30 o 
   1  14   8       78.11       82.87     18.53 o 
   2  14   8     2764.77     2672.56     44.35 o 
   3  14   8      808.52      835.43     26.69 o 
   4  14   8       52.87       66.44     41.44 o 
   5  14   8      440.22      417.06     54.25 o 
   6  14   8        9.78       15.76     40.11 o 
   7  14   8      455.96      409.67     53.62 o 
   8  14   8      154.87      155.55     57.74 o 
   9  14   8      312.08      389.44     61.50 o 
  10  14   8        5.91      -10.32     59.37 o 
 -11  15   8      332.21      332.41     67.00 o 
 -10  15   8       94.46       96.89     66.80 o 
  -9  15   8       76.96      101.41     32.47 o 
  -8  15   8        5.92       12.58     31.36 o 
  -7  15   8      125.85      133.01     26.50 o 
  -6  15   8      973.85      955.40     36.13 o 
  -5  15   8     1226.47     1189.46     38.20 o 
  -4  15   8     1269.18     1217.88     37.96 o 
  -3  15   8        0.88        8.94     11.51 o 
  -2  15   8      780.90      754.87     21.05 o 
  -1  15   8     2070.85     2075.97     36.95 o 
   0  15   8     1223.45     1165.51     29.59 o 
   1  15   8     1022.33     1060.04     31.68 o 
   2  15   8        6.38        8.38     16.56 o 
   3  15   8      620.21      668.01     50.78 o 
   4  15   8     2278.65     2149.71     80.48 o 
   5  15   8       12.39       11.70     42.34 o 
   6  15   8      463.16      501.56     60.13 o 
   7  15   8       33.94       34.12     52.29 o 
   8  15   8      515.52      482.76     57.59 o 
   9  15   8      387.06      337.58     61.82 o 
  10  15   8       57.02       32.27     52.91 o 
 -10  16   8      255.93      230.58     61.85 o 
  -9  16   8       94.80       65.87     52.80 o 
  -8  16   8      301.69      370.18     38.81 o 
  -7  16   8       28.54       52.86     27.01 o 
  -6  16   8      515.85      495.58     32.23 o 
  -5  16   8     1168.19     1178.77     43.18 o 
  -4  16   8       72.12       69.96     24.30 o 
  -3  16   8     1718.01     1671.15     31.92 o 
  -2  16   8      346.62      338.35     17.75 o 
  -1  16   8      384.32      393.54     22.50 o 
   0  16   8     1754.29     1780.55     35.99 o 
   1  16   8        6.21        9.82     17.48 o 
   2  16   8     1263.97     1171.70     56.43 o 
   3  16   8     1288.66     1144.34     61.28 o 
   4  16   8     1247.63     1208.96     66.36 o 
   5  16   8     1734.95     1699.69     76.89 o 
   6  16   8       37.37       40.69     51.37 o 
   7  16   8      920.18      999.73     76.78 o 
   8  16   8        1.43        1.39     52.57 o 
   9  16   8      322.79      388.06     71.89 o 
 -10  17   8        9.24       23.23     55.23 o 
  -9  17   8        8.85       10.66     56.15 o 
  -8  17   8        7.65        8.33     32.16 o 
  -7  17   8      454.17      535.90     35.03 o 
  -6  17   8      255.97      293.41     30.30 o 
  -5  17   8      354.81      307.63     30.50 o 
  -4  17   8      203.99      226.93     27.95 o 
  -3  17   8       21.77       25.46     17.38 o 
  -2  17   8      189.05      178.18     20.87 o 
  -1  17   8      761.58      785.54     27.52 o 
   0  17   8      523.06      506.24     24.46 o 
   1  17   8      473.25      509.13     34.29 o 
   2  17   8      116.74      125.64     35.72 o 
   3  17   8      179.88      181.28     44.06 o 
   4  17   8      184.09      172.63     46.99 o 
   5  17   8        0.72        6.54     39.59 o 
   6  17   8      737.76      766.80     69.90 o 
   7  17   8       15.34        8.59     53.82 o 
   8  17   8       39.46       33.36     58.04 o 
   9  17   8      170.71      248.46     69.77 o 
  -9  18   8      127.61       91.42     62.71 o 
  -8  18   8       33.90       29.14     50.86 o 
  -7  18   8       63.16       42.33     28.29 o 
  -6  18   8      146.20      182.20     28.41 o 
  -5  18   8        3.37      -15.80     25.46 o 
  -4  18   8       54.40       31.94     24.89 o 
  -3  18   8       36.49       32.73     23.91 o 
  -2  18   8       15.23       14.38     18.88 o 
  -1  18   8       21.83       46.03     25.14 o 
   0  18   8      165.67      177.36     40.76 o 
   1  18   8      398.96      415.29     49.01 o 
   2  18   8       96.42       33.70     36.01 o 
   3  18   8       14.10       29.19     39.87 o 
   4  18   8       66.92       65.78     44.23 o 
   5  18   8      314.03      272.73     47.97 o 
   6  18   8       95.65       43.32     52.77 o 
   7  18   8       37.18       32.37     53.22 o 
   8  18   8      166.86      150.54     62.93 o 
  -8  19   8      125.66      113.47     53.02 o 
  -7  19   8        2.88        5.31     37.26 o 
  -6  19   8        1.99       -1.66     26.06 o 
  -5  19   8        6.93       -3.43     24.91 o 
  -4  19   8      130.67      115.62     26.65 o 
  -3  19   8      411.79      422.47     30.37 o 
  -2  19   8      350.41      413.55     35.86 o 
  -1  19   8      219.90      250.51     60.55 o 
   0  19   8      204.73      170.33     56.80 o 
   1  19   8      282.37      314.65     33.59 o 
   2  19   8      227.81      246.73     33.22 o 
   3  19   8      534.72      556.30     50.09 o 
   4  19   8        1.64       22.72     42.89 o 
   5  19   8        4.80        0.59     47.82 o 
   6  19   8       37.65       38.83     51.84 o 
   7  19   8       34.78       31.99     56.75 o 
  -8  20   8      280.07      272.12     64.31 o 
  -7  20   8       18.92       -0.96     39.02 o 
  -6  20   8       40.13       53.12     38.59 o 
  -5  20   8      246.33      252.60     29.48 o 
  -4  20   8       30.49       27.96     25.71 o 
  -3  20   8      186.02      211.57     37.40 o 
  -2  20   8      279.23      303.67     39.47 o 
  -1  20   8       35.21       66.99     46.61 o 
   0  20   8     1046.75     1067.77     73.99 o 
   1  20   8       53.78       60.81     57.88 o 
   2  20   8       98.47      116.73     30.21 o 
   3  20   8       37.91       33.31     31.63 o 
   4  20   8       96.52      130.88     43.84 o 
   5  20   8      173.16      172.96     50.10 o 
   6  20   8       33.71       43.18     45.28 o 
   7  20   8       34.02       23.87     53.23 o 
  -7  21   8      349.43      342.65     65.38 o 
  -6  21   8      113.79      123.54     53.97 o 
  -5  21   8      197.61      198.22     62.38 o 
  -4  21   8      702.39      810.71     49.66 o 
  -3  21   8       37.86       19.50     35.47 o 
  -2  21   8      547.93      578.68     47.05 o 
  -1  21   8       84.00      159.02     63.31 o 
   0  21   8        5.17       19.57     50.89 o 
   1  21   8      130.80      155.60     63.56 o 
   2  21   8      493.59      538.83     61.53 o 
   3  21   8      362.30      353.85     63.80 o 
   4  21   8      254.89      224.60     36.91 o 
   5  21   8        1.50      -19.08     42.77 o 
   6  21   8      359.91      413.92     62.19 o 
  -3  22   8       38.40       15.61     34.83 o 
  -2  22   8      128.75      103.65     35.92 o 
  -1  22   8      390.64      403.29     71.01 o 
   0  22   8      397.85      421.67     69.89 o 
   1  22   8        7.71      -33.04     59.15 o 
   2  22   8       32.43       22.00     52.31 o 
   3  22   8       56.79        9.02     50.86 o 
  -2  23   8       19.79       -0.60     50.33 o 
 -15   1   9      100.74       73.16     54.03 o 
 -14   1   9       81.62      110.56     39.05 o 
 -13   1   9      610.89      596.70     47.78 o 
 -12   1   9      203.81      220.98     34.11 o 
 -11   1   9       88.00       64.23     31.64 o 
 -10   1   9      147.16      108.61     30.43 o 
  -9   1   9      545.61      519.55     35.88 o 
  -8   1   9     2103.11     2117.02     50.66 o 
  -7   1   9     1121.65     1059.03     18.91 o 
  -6   1   9       88.04       69.76      9.03 o 
  -5   1   9      431.74      427.09     26.67 o 
  -4   1   9     2750.57     2818.38     32.32 o 
  -3   1   9     9447.79     9703.71     43.39 o 
  -2   1   9     5267.43     5664.19    151.75 o 
  -1   1   9    17595.01    18844.62    108.03 o 
   0   1   9       35.15       94.66     10.95 o 
   1   1   9     2392.65     2326.06     29.84 o 
   2   1   9     2255.70     2191.13     38.97 o 
   3   1   9       53.20       70.14     18.67 o 
   4   1   9      527.95      502.97     25.60 o 
   5   1   9       44.76       53.08     18.78 o 
   6   1   9      134.70      152.92     23.56 o 
   7   1   9     3682.02     3714.80     62.40 o 
   8   1   9      639.57      597.23     35.47 o 
   9   1   9     1154.52     1119.98     43.54 o 
  10   1   9      438.31      410.70     35.22 o 
  11   1   9      782.08      719.70     54.77 o 
  12   1   9       12.87       36.74     34.40 o 
  13   1   9       15.05       -9.51     35.27 o 
  14   1   9      484.90      534.75     70.05 o 
 -14   2   9      451.60      385.89     56.50 o 
 -13   2   9      275.92      295.78     41.14 o 
 -12   2   9       53.62       62.87     32.68 o 
 -11   2   9      142.23      115.47     31.03 o 
 -10   2   9     1479.50     1513.55     50.60 o 
  -9   2   9     1547.90     1414.09     46.36 o 
  -8   2   9      137.60      136.33     14.49 o 
  -7   2   9     1367.37     1270.75     30.51 o 
  -6   2   9      580.40      584.25     14.50 o 
  -5   2   9     3938.56     3953.32     41.47 o 
  -4   2   9     4460.21     4273.54     40.37 o 
  -3   2   9     2379.34     2647.63     31.21 o 
  -2   2   9     3029.97     2925.62     53.60 o 
  -1   2   9     7441.44     7541.39     50.14 o 
   0   2   9     3763.22     3564.37     31.11 o 
   1   2   9     7882.45     7931.18     51.32 o 
   2   2   9     3420.02     3542.07     35.59 o 
   3   2   9     3876.37     3835.37     51.26 o 
   4   2   9     2621.48     2607.61     54.57 o 
   5   2   9     1898.19     1873.64     66.97 o 
   6   2   9       10.73       12.56     21.98 o 
   7   2   9     3711.15     3547.22     75.58 o 
   8   2   9     2078.51     2013.00     50.49 o 
   9   2   9      871.10      798.50     39.49 o 
  10   2   9      296.69      248.35     31.79 o 
  11   2   9      184.21      176.59     32.39 o 
  12   2   9      466.54      488.38     41.01 o 
  13   2   9     1281.66     1181.16     53.57 o 
 -14   3   9      276.39      267.33     64.77 o 
 -13   3   9      738.99      820.33     49.67 o 
 -12   3   9      268.75      297.73     39.65 o 
 -11   3   9      565.06      601.46     40.15 o 
 -10   3   9      238.49      232.62     31.08 o 
  -9   3   9      735.84      710.41     38.23 o 
  -8   3   9     1823.45     1833.26     51.03 o 
  -7   3   9     1362.04     1344.95     22.35 o 
  -6   3   9     3534.44     3303.86     90.04 o 
  -5   3   9      108.17      113.33     18.47 o 
  -4   3   9     2453.19     2543.26     33.92 o 
  -3   3   9     9935.16    10195.87     87.68 o 
  -2   3   9      137.74      123.05     15.23 o 
  -1   3   9      722.19      629.20     15.86 o 
   0   3   9      900.21      884.50     20.36 o 
   1   3   9     2061.05     2018.18     27.17 o 
   2   3   9     7877.92     7967.53     50.33 o 
   3   3   9     2570.31     2626.04     30.49 o 
   4   3   9     4717.02     4855.89     59.73 o 
   5   3   9       12.46       20.03     20.27 o 
   6   3   9     3591.43     3546.01     65.33 o 
   7   3   9       10.88       13.79     22.91 o 
   8   3   9      151.22      164.56     27.94 o 
   9   3   9     1242.05     1158.42     42.44 o 
  10   3   9      475.32      413.86     34.69 o 
  11   3   9      447.29      489.31     39.34 o 
  12   3   9       82.33       91.39     30.28 o 
  13   3   9       18.18       59.37     47.88 o 
 -14   4   9       91.26       96.67     54.30 o 
 -13   4   9       54.52       39.95     32.88 o 
 -12   4   9      107.94      108.68     32.69 o 
 -11   4   9        3.13        9.31     29.75 o 
 -10   4   9      421.77      427.83     53.98 o 
  -9   4   9        6.91       18.29     23.05 o 
  -8   4   9      501.84      492.60     26.71 o 
  -7   4   9       77.40       78.19     10.24 o 
  -6   4   9      149.35      139.32     13.87 o 
  -5   4   9     1100.95     1033.79     26.46 o 
  -4   4   9     1038.91      990.53     29.44 o 
  -3   4   9      107.32      140.27     14.85 o 
  -2   4   9      182.59      220.46     16.41 o 
  -1   4   9      155.56      130.03     11.29 o 
   0   4   9      315.43      286.02     14.50 o 
   1   4   9     1349.63     1215.21     21.80 o 
   2   4   9     1762.26     1779.41     24.69 o 
   3   4   9       82.44      127.90     11.18 o 
   4   4   9      985.05     1061.24     20.21 o 
   5   4   9        3.41        1.01     18.54 o 
   6   4   9       53.97       58.88     20.77 o 
   7   4   9       89.53       81.21     24.29 o 
   8   4   9      382.26      417.38     33.59 o 
   9   4   9        6.73       21.61     24.56 o 
  10   4   9      317.18      305.21     32.18 o 
  11   4   9      178.16      154.36     31.53 o 
  12   4   9       36.67       25.90     51.01 o 
  13   4   9      167.59      196.71     57.90 o 
 -14   5   9       36.36      -18.11     67.57 o 
 -13   5   9      259.04      209.45     66.84 o 
 -12   5   9       81.55       81.54     32.41 o 
 -11   5   9      134.23      142.11     31.10 o 
 -10   5   9     1140.80     1171.01     45.40 o 
  -9   5   9      712.66      723.32     31.80 o 
  -8   5   9      347.51      365.63     24.34 o 
  -7   5   9      183.55      187.11     11.10 o 
  -6   5   9     1031.29     1022.12     34.29 o 
  -5   5   9      571.18      586.63     22.84 o 
  -4   5   9     3214.06     3231.41     47.92 o 
  -3   5   9      249.23      296.58     32.89 o 
  -2   5   9       67.01       47.10     13.32 o 
  -1   5   9        0.18        7.40      5.67 o 
   0   5   9      239.52      257.04      9.72 o 
   1   5   9      264.19      272.67     13.75 o 
   2   5   9     1181.92     1229.84     20.73 o 
   3   5   9      297.07      309.72     16.16 o 
   4   5   9       16.31       14.88      8.02 o 
   5   5   9       91.34       79.13      9.58 o 
   6   5   9       17.79       19.71     19.85 o 
   7   5   9      407.78      381.54     28.62 o 
   8   5   9       23.49       10.93     23.43 o 
   9   5   9       83.01      109.96     27.46 o 
  10   5   9       12.59       14.54     27.56 o 
  11   5   9       79.75       76.98     28.65 o 
  12   5   9        0.46       -6.31     56.16 o 
  13   5   9        7.08        4.47     60.12 o 
 -13   6   9       93.13      143.22     63.33 o 
 -12   6   9       31.51       81.83     62.19 o 
 -11   6   9       11.23       19.45     28.58 o 
 -10   6   9     1246.61     1342.58     46.79 o 
  -9   6   9      655.52      623.63     29.86 o 
  -8   6   9        1.96       15.18     20.09 o 
  -7   6   9     2531.44     2323.98     37.92 o 
  -6   6   9      386.02      348.04     22.67 o 
  -5   6   9       65.31       83.89     18.69 o 
  -4   6   9      920.25      913.15     25.66 o 
  -3   6   9     2768.60     2799.80     36.06 o 
  -2   6   9     1775.84     1884.41     38.00 o 
  -1   6   9      832.33      831.44     14.53 o 
   0   6   9     4161.35     4258.71     63.61 o 
   1   6   9     1773.71     1768.13     23.29 o 
   2   6   9     2606.66     2633.26     27.31 o 
   3   6   9     1002.99      975.99     16.88 o 
   4   6   9     1936.90     1785.93     63.56 o 
   5   6   9      219.24      250.30     25.56 o 
   6   6   9       93.59       82.69      4.28 o 
   7   6   9       16.28       20.15     21.68 o 
   8   6   9     1018.53     1072.30     38.55 o 
   9   6   9     1219.96     1156.34     42.14 o 
  10   6   9      142.99      135.10     28.06 o 
  11   6   9       21.49      -12.30     51.09 o 
  12   6   9       45.61       14.22     49.74 o 
 -13   7   9       55.42       68.17     58.03 o 
 -12   7   9      270.72      284.59     64.35 o 
 -11   7   9      315.22      316.27     33.46 o 
 -10   7   9       17.55       43.99     22.74 o 
  -9   7   9     1738.14     1767.06     48.16 o 
  -8   7   9     1496.45     1537.28     36.62 o 
  -7   7   9      806.11      740.88     33.46 o 
  -6   7   9     1402.10     1323.53     33.78 o 
  -5   7   9      140.69      165.49     19.62 o 
  -4   7   9     3011.80     3002.91     41.43 o 
  -3   7   9     3450.12     3300.73     39.76 o 
  -2   7   9      159.74      208.14     17.97 o 
  -1   7   9     5543.10     5565.03     59.49 o 
   0   7   9      972.61      921.82     18.31 o 
   1   7   9     4962.25     4904.41     51.37 o 
   2   7   9     6518.60     6478.06     99.96 o 
   3   7   9      306.85      283.48     21.82 o 
   4   7   9      286.97      302.12     21.91 o 
   5   7   9     3140.99     2951.71     49.67 o 
   6   7   9      427.83      446.12     27.37 o 
   7   7   9     3183.28     3028.45     54.55 o 
   8   7   9       46.96       66.26     22.58 o 
   9   7   9     1017.19     1079.46     40.28 o 
  10   7   9      151.97      168.78     57.20 o 
  11   7   9       21.67       44.64     50.97 o 
  12   7   9     1009.35     1113.27     87.52 o 
 -13   8   9        2.41       66.93     66.36 o 
 -12   8   9      177.24      210.16     63.20 o 
 -11   8   9      401.11      503.91     69.84 o 
 -10   8   9      590.00      624.79     30.43 o 
  -9   8   9     1023.55     1012.91     33.72 o 
  -8   8   9      137.29      144.90     21.24 o 
  -7   8   9      473.78      504.78     21.71 o 
  -6   8   9      772.87      814.64     29.36 o 
  -5   8   9     2194.18     2114.98     41.77 o 
  -4   8   9     1935.82     1880.80     36.09 o 
  -3   8   9        2.48       10.10     12.94 o 
  -2   8   9     7658.01     7641.24     82.07 o 
  -1   8   9     3649.75     3609.77     76.19 o 
   0   8   9     7755.02     7559.68     60.53 o 
   1   8   9     5147.94     4962.59     72.18 o 
   2   8   9      319.38      346.16     37.37 o 
   3   8   9     5950.39     5920.16    103.16 o 
   4   8   9     1676.97     1681.23     38.42 o 
   5   8   9     1848.77     1834.41     64.58 o 
   6   8   9     2005.78     1980.21     86.91 o 
   7   8   9      280.83      281.56     26.00 o 
   8   8   9     1364.80     1310.53     40.43 o 
   9   8   9      317.42      353.90     27.52 o 
  10   8   9      560.79      559.11     62.32 o 
  11   8   9      757.54      964.50     82.25 o 
  12   8   9      417.76      472.20     70.67 o 
 -13   9   9       62.41      123.59     70.76 o 
 -12   9   9        0.64        9.99     59.53 o 
 -11   9   9      897.12      969.45     77.53 o 
 -10   9   9      725.67      703.72     45.86 o 
  -9   9   9        9.15       29.11     19.94 o 
  -8   9   9      354.09      330.34     31.81 o 
  -7   9   9       15.49       25.79     15.86 o 
  -6   9   9     2014.84     2023.37     42.35 o 
  -5   9   9      763.14      833.29     29.80 o 
  -4   9   9      515.75      529.68     26.19 o 
  -3   9   9     1986.99     1995.00     29.82 o 
  -2   9   9       11.42       18.02     13.37 o 
  -1   9   9      851.67      800.23     24.65 o 
   0   9   9     6285.47     6075.51     42.52 o 
   1   9   9     1421.92     1329.99     32.09 o 
   2   9   9     2468.21     2360.65     68.07 o 
   3   9   9        6.04       30.15     33.98 o 
   4   9   9      880.57      928.52     54.52 o 
   5   9   9     1947.66     1750.50     39.63 o 
   6   9   9      912.92      827.24     30.77 o 
   7   9   9      362.22      431.81     26.78 o 
   8   9   9       50.08       32.62     19.27 o 
   9   9   9      569.72      519.13     60.71 o 
  10   9   9       42.04       63.93     47.81 o 
  11   9   9        2.14       30.85     61.83 o 
  12   9   9      548.28      502.76     69.49 o 
 -12  10   9       99.64       73.08     63.73 o 
 -11  10   9      116.97      157.30     53.19 o 
 -10  10   9       31.06       13.79     33.13 o 
  -9  10   9      195.50      161.91     34.63 o 
  -8  10   9      160.32      150.60     20.21 o 
  -7  10   9      130.09      127.92     17.94 o 
  -6  10   9      190.38      181.96     14.09 o 
  -5  10   9      232.70      204.38     23.90 o 
  -4  10   9       73.29      113.92     21.88 o 
  -3  10   9       38.74       45.77     14.73 o 
  -2  10   9      681.84      679.01     20.65 o 
  -1  10   9        3.87       11.40     14.02 o 
   0  10   9      126.28      104.59     11.28 o 
   1  10   9       25.58       20.58     10.96 o 
   2  10   9      144.82      164.11     35.28 o 
   3  10   9       74.03       72.91     33.02 o 
   4  10   9      133.54       87.53     33.87 o 
   5  10   9      719.66      676.55     55.37 o 
   6  10   9       32.21       21.05     17.42 o 
   7  10   9      374.74      320.73     24.69 o 
   8  10   9      145.64      144.86     45.04 o 
   9  10   9       12.18       18.83     47.23 o 
  10  10   9      121.33      107.55     49.58 o 
  11  10   9       15.78       30.75     59.83 o 
 -12  11   9       33.58       40.95     67.46 o 
 -11  11   9       45.50       62.14     62.69 o 
 -10  11   9        6.06       16.09     32.02 o 
  -9  11   9        1.57       14.13     28.27 o 
  -8  11   9      623.66      600.58     40.52 o 
  -7  11   9      510.57      505.98     27.88 o 
  -6  11   9      651.24      632.95     30.27 o 
  -5  11   9       19.79       17.72      7.16 o 
  -4  11   9      135.55      116.06     21.83 o 
  -3  11   9      700.94      666.51     21.29 o 
  -2  11   9       76.61       93.50     16.59 o 
  -1  11   9        5.73        5.93     18.10 o 
   0  11   9       22.25       13.32     13.79 o 
   1  11   9      472.58      465.12     17.01 o 
   2  11   9     1760.56     1687.66     60.85 o 
   3  11   9      802.29      745.72     48.30 o 
   4  11   9      462.87      477.21     44.34 o 
   5  11   9       58.22       79.67     42.53 o 
   6  11   9      789.62      832.99     56.65 o 
   7  11   9       52.12       80.28     44.32 o 
   8  11   9      187.06      206.36     51.75 o 
   9  11   9       91.50       87.71     46.46 o 
  10  11   9        0.53        7.16     47.48 o 
  11  11   9        0.91      -20.20     61.16 o 
 -12  12   9      277.11      350.76     79.27 o 
 -11  12   9      393.89      508.29     79.74 o 
 -10  12   9      706.43      699.89     60.60 o 
  -9  12   9      511.75      593.39     71.73 o 
  -8  12   9       44.10       43.73     31.36 o 
  -7  12   9      879.23      981.58     37.50 o 
  -6  12   9      127.23      117.46     26.10 o 
  -5  12   9     1194.42     1145.11     20.64 o 
  -4  12   9     1124.00     1087.30     20.57 o 
  -3  12   9      738.07      774.94     25.19 o 
  -2  12   9     1049.13     1018.90     27.91 o 
  -1  12   9      617.18      638.88     27.19 o 
   0  12   9      200.74      203.36     14.69 o 
   1  12   9     3281.88     3259.31     75.62 o 
   2  12   9      295.44      254.64     38.82 o 
   3  12   9      213.90      270.66     41.62 o 
   4  12   9      420.20      396.90     45.44 o 
   5  12   9      800.79      843.02     58.05 o 
   6  12   9      381.92      352.01     52.04 o 
   7  12   9       10.87       -0.97     40.60 o 
   8  12   9      413.21      423.56     64.08 o 
   9  12   9      247.67      267.58     58.23 o 
  10  12   9      229.10      279.25     63.77 o 
 -11  13   9     1095.38     1107.29     53.39 o 
 -10  13   9      887.37      937.28     97.35 o 
  -9  13   9       17.86       30.57     33.65 o 
  -8  13   9      236.92      244.39     35.75 o 
  -7  13   9      190.61      198.49     35.25 o 
  -6  13   9     1846.29     1897.46     44.51 o 
  -5  13   9      503.51      547.32     29.58 o 
  -4  13   9      203.31      187.13     13.94 o 
  -3  13   9     3000.66     2973.64     38.06 o 
  -2  13   9       15.76       17.91     16.35 o 
  -1  13   9     2070.80     2078.98     39.22 o 
   0  13   9     1887.26     1917.07     41.63 o 
   1  13   9      916.18      980.95     32.08 o 
   2  13   9      280.23      298.71     22.37 o 
   3  13   9        4.04       11.89     37.08 o 
   4  13   9      145.83      181.01     45.21 o 
   5  13   9     1667.27     1525.08     73.52 o 
   6  13   9      292.47      317.23     55.41 o 
   7  13   9      304.53      245.29     57.34 o 
   8  13   9      209.16      295.71     56.63 o 
   9  13   9      723.94      870.57     78.97 o 
  10  13   9       10.02        8.75     61.65 o 
 -11  14   9      512.91      594.18     82.72 o 
 -10  14   9      190.82      216.46     37.77 o 
  -9  14   9      570.93      590.50     44.53 o 
  -8  14   9      181.39      201.16     36.88 o 
  -7  14   9     1054.61     1049.02     37.78 o 
  -6  14   9      545.90      524.57     32.92 o 
  -5  14   9      405.80      444.46     29.39 o 
  -4  14   9      979.92      943.94     34.60 o 
  -3  14   9       18.40       21.48     15.02 o 
  -2  14   9     1201.46     1199.69     30.26 o 
  -1  14   9     1390.12     1387.58     32.75 o 
   0  14   9      554.14      523.16     26.91 o 
   1  14   9     1581.91     1555.48     38.09 o 
   2  14   9        4.94        2.42     18.10 o 
   3  14   9     2393.09     2405.46     87.97 o 
   4  14   9      648.86      659.40     51.49 o 
   5  14   9     1772.31     1666.09     76.98 o 
   6  14   9      787.78      856.03     63.96 o 
   7  14   9       38.17       39.43     39.97 o 
   8  14   9       29.49       51.96     55.49 o 
   9  14   9      166.77      226.42     52.68 o 
  10  14   9      209.42      226.22     57.61 o 
 -10  15   9      182.57      176.11     70.56 o 
  -9  15   9        2.17        4.43     31.15 o 
  -8  15   9       67.98       73.44     33.63 o 
  -7  15   9      906.11      846.94     36.41 o 
  -6  15   9        1.43       13.18     25.65 o 
  -5  15   9     1550.47     1465.48     42.85 o 
  -4  15   9      990.98      933.82     34.08 o 
  -3  15   9      209.26      198.44     17.78 o 
  -2  15   9      555.36      572.90     25.07 o 
  -1  15   9      253.15      262.34     21.56 o 
   0  15   9      778.85      793.12     27.58 o 
   1  15   9       31.14       44.29     19.79 o 
   2  15   9      700.05      684.15     28.31 o 
   3  15   9      128.52      179.54     43.08 o 
   4  15   9     1066.47     1147.62     66.84 o 
   5  15   9      573.72      572.01     59.95 o 
   6  15   9        9.50       -5.50     46.92 o 
   7  15   9      164.41      228.27     58.12 o 
   8  15   9      234.01      206.24     52.75 o 
   9  15   9      372.48      505.82     72.88 o 
 -10  16   9        3.68        5.43     57.38 o 
  -9  16   9      317.65      314.86     38.86 o 
  -8  16   9      789.18      781.31     93.06 o 
  -7  16   9       17.79        2.25     26.18 o 
  -6  16   9       89.11       70.15     25.96 o 
  -5  16   9      382.82      350.40     28.46 o 
  -4  16   9        7.45       15.58     23.17 o 
  -3  16   9        2.94       18.07     22.42 o 
  -2  16   9       58.91       50.51     18.09 o 
  -1  16   9       55.86       50.73     18.38 o 
   0  16   9        4.92       35.41     18.18 o 
   1  16   9      354.18      314.68     23.91 o 
   2  16   9       47.63       48.02     36.41 o 
   3  16   9       29.00       18.79     40.50 o 
   4  16   9        0.37       31.15     43.77 o 
   5  16   9      164.91      178.20     49.55 o 
   6  16   9        3.51        2.34     50.90 o 
   7  16   9       71.35       66.57     54.46 o 
   8  16   9      183.79      223.43     64.64 o 
   9  16   9       40.63       48.87     60.64 o 
  -9  17   9      123.66      152.17     61.16 o 
  -8  17   9       64.91       67.80     36.27 o 
  -7  17   9        0.25       13.44     27.89 o 
  -6  17   9     1307.28     1303.82     44.87 o 
  -5  17   9      423.44      401.37     31.97 o 
  -4  17   9       48.38       43.01     24.68 o 
  -3  17   9     1201.29     1189.89     38.75 o 
  -2  17   9        3.31        5.22     25.98 o 
  -1  17   9      946.50      964.37     35.33 o 
   0  17   9       48.72       46.40     17.95 o 
   1  17   9        1.10       -0.06     26.28 o 
   2  17   9     1221.60     1189.04     60.79 o 
   3  17   9      104.39      122.81     43.75 o 
   4  17   9     1178.16     1207.63     70.64 o 
   5  17   9       88.48      115.13     44.20 o 
   6  17   9       32.08       39.61     48.78 o 
   7  17   9      506.85      453.32     61.48 o 
   8  17   9       74.47       22.37     59.76 o 
  -9  18   9      184.28      250.93     66.67 o 
  -8  18   9        6.25      -16.41     55.85 o 
  -7  18   9      620.84      612.41     36.76 o 
  -6  18   9      189.63      186.26     29.60 o 
  -5  18   9      394.20      457.16     34.61 o 
  -4  18   9     1470.92     1487.40     44.20 o 
  -3  18   9       18.41        5.69     23.71 o 
  -2  18   9     1758.80     1862.78     58.82 o 
  -1  18   9      300.83      305.09     31.36 o 
   0  18   9      550.62      589.88     35.31 o 
   1  18   9      818.72      825.86     40.58 o 
   2  18   9      664.35      560.84     49.31 o 
   3  18   9      161.44      223.60     46.65 o 
   4  18   9      190.34      208.86     50.18 o 
   5  18   9      111.83      109.89     47.04 o 
   6  18   9      175.32      182.12     55.94 o 
   7  18   9       44.94       57.87     47.84 o 
   8  18   9      413.70      551.81     73.31 o 
  -8  19   9      544.20      557.10     68.25 o 
  -7  19   9      126.90      117.37     42.10 o 
  -6  19   9       54.20       55.54     28.30 o 
  -5  19   9        3.11       17.69     27.50 o 
  -4  19   9       26.40       40.81     27.15 o 
  -3  19   9      647.74      623.18     33.99 o 
  -2  19   9      124.72      107.03     34.80 o 
  -1  19   9      259.69      288.77     63.18 o 
   0  19   9      712.44      711.06     71.40 o 
   1  19   9       21.77      -14.97     27.60 o 
   2  19   9        5.43       15.04     30.38 o 
   3  19   9        0.08      -31.86     42.52 o 
   4  19   9      127.34      112.29     46.23 o 
   5  19   9      576.87      681.11     64.59 o 
   6  19   9       12.11       -0.66     51.92 o 
   7  19   9       23.59       29.25     52.92 o 
  -8  20   9       17.51       12.10     58.74 o 
  -7  20   9        6.22       18.34     51.58 o 
  -6  20   9       57.47       32.31     41.12 o 
  -5  20   9        3.95       19.79     26.33 o 
  -4  20   9       76.88       83.08     28.04 o 
  -3  20   9       35.18       45.28     37.99 o 
  -2  20   9      178.54      195.05     41.02 o 
  -1  20   9      451.27      425.18     66.93 o 
   0  20   9        4.03       42.95     59.59 o 
   1  20   9        1.60        1.18     55.36 o 
   2  20   9       12.89       32.55     57.05 o 
   3  20   9        3.74       -1.21     30.54 o 
   4  20   9       17.15       31.49     40.70 o 
   5  20   9       11.88       -7.61     47.93 o 
   6  20   9       18.86       24.27     51.37 o 
  -7  21   9       14.22        1.35     56.14 o 
  -6  21   9      471.33      595.93     65.39 o 
  -5  21   9        1.35       -1.43     52.02 o 
  -4  21   9        4.91        9.47     33.85 o 
  -3  21   9       43.32       45.08     37.64 o 
  -2  21   9      142.92      194.99     40.22 o 
  -1  21   9       14.88        6.76     50.86 o 
   0  21   9       24.39       55.91     55.73 o 
   1  21   9       35.26       24.76     59.51 o 
   2  21   9       83.02       70.04     63.69 o 
   3  21   9       29.53       36.65     61.04 o 
   4  21   9       14.71       30.45     45.73 o 
   5  21   9       39.30       64.90     42.45 o 
   6  21   9        0.02       31.83     43.91 o 
  -3  22   9       62.97       45.03     49.31 o 
  -2  22   9      149.47      163.07     41.16 o 
  -1  22   9        8.66       47.99     65.69 o 
   0  22   9       22.43       33.14     47.52 o 
   1  22   9       56.82       46.59     62.35 o 
  -2  23   9        1.21      -11.47     52.96 o 
 -15   0  10        2.96       21.98     52.12 o 
 -14   0  10       78.72       47.80     57.99 o 
 -13   0  10      301.63      372.77     56.76 o 
 -12   0  10       11.48       25.68     50.91 o 
 -11   0  10      302.97      314.57     53.91 o 
 -10   0  10      173.16      119.39     47.96 o 
  -9   0  10     2985.14     2951.77     88.13 o 
  -8   0  10      135.96      192.75     42.36 o 
  -7   0  10      158.82      167.45     15.04 o 
  -6   0  10     5770.67     5528.95    103.20 o 
  -5   0  10        3.37        4.46     27.16 o 
  -4   0  10     1332.79     1357.98     25.17 o 
  -3   0  10      502.33      583.16     18.76 o 
  -2   0  10     4190.71     4227.57     74.04 o 
  -1   0  10    25658.04    25244.37    220.02 o 
   0   0  10       50.59       43.54     17.30 o 
   1   0  10     8143.35     7977.87    103.48 o 
   2   0  10       16.80       29.81     24.89 o 
   3   0  10      380.98      418.58     36.66 o 
   4   0  10     5408.24     5272.12     91.77 o 
   5   0  10     3655.24     3578.87     80.39 o 
   6   0  10     5211.08     4979.55     98.59 o 
   7   0  10      275.67      324.10     40.74 o 
   8   0  10     1220.68     1245.65     61.92 o 
   9   0  10     3942.57     3857.73    100.38 o 
  10   0  10      276.40      234.54     49.38 o 
  11   0  10     2020.74     2031.27     88.10 o 
  12   0  10       65.54       71.36     44.93 o 
  13   0  10      382.95      378.65     59.56 o 
 -14   1  10      273.91      249.98     44.38 o 
 -13   1  10        9.97      -20.85     33.40 o 
 -12   1  10      164.30      206.50     39.69 o 
 -11   1  10      202.36      182.94     33.74 o 
 -10   1  10     1083.10     1145.52     46.64 o 
  -9   1  10      156.29      180.00     29.09 o 
  -8   1  10     1416.77     1438.01     44.29 o 
  -7   1  10     2315.82     2259.48     25.23 o 
  -6   1  10       29.68       31.69     23.53 o 
  -5   1  10     6668.85     6721.36     76.18 o 
  -4   1  10       42.46       35.42     12.99 o 
  -3   1  10     9402.56     9348.08     53.71 o 
  -2   1  10       85.32       86.60     15.61 o 
  -1   1  10        4.21       20.73     13.39 o 
   0   1  10      885.06      791.97     18.72 o 
   1   1  10      148.50      147.70     13.05 o 
   2   1  10     1789.46     1771.14     28.20 o 
   3   1  10     6343.73     6657.28     69.66 o 
   4   1  10        4.05        7.72     20.87 o 
   5   1  10      598.02      575.08     30.13 o 
   6   1  10     2635.72     2668.02     53.16 o 
   7   1  10     7494.40     7350.01    101.02 o 
   8   1  10      853.68      871.89     38.37 o 
   9   1  10       46.74       55.38     27.61 o 
  10   1  10      408.59      406.80     35.68 o 
  11   1  10      179.42      221.17     35.24 o 
  12   1  10      569.91      609.08     44.59 o 
  13   1  10      870.17      976.71     57.50 o 
 -14   2  10       93.54       98.17     41.04 o 
 -13   2  10       23.03       41.30     37.55 o 
 -12   2  10      669.91      665.64     45.16 o 
 -11   2  10      274.44      238.45     37.12 o 
 -10   2  10     2019.53     1855.25     54.43 o 
  -9   2  10        4.22        0.86     24.59 o 
  -8   2  10      419.18      414.86     26.69 o 
  -7   2  10      917.63      865.19     19.63 o 
  -6   2  10      753.88      727.23     28.28 o 
  -5   2  10       95.80      109.45     16.05 o 
  -4   2  10     2311.01     2263.60     34.39 o 
  -3   2  10      164.13      171.60     14.70 o 
  -2   2  10      910.00      958.84     30.12 o 
  -1   2  10      308.94      300.22     17.18 o 
   0   2  10       75.29       84.24     11.74 o 
   1   2  10     1563.08     1575.87     26.47 o 
   2   2  10      413.14      524.70     18.55 o 
   3   2  10       71.39       66.61     20.50 o 
   4   2  10      746.46      754.03     33.14 o 
   5   2  10      118.50      133.85     22.59 o 
   6   2  10     2720.20     2601.51     52.64 o 
   7   2  10      139.86      183.25     27.26 o 
   8   2  10      278.89      253.65     29.50 o 
   9   2  10       52.94       57.72     26.99 o 
  10   2  10       76.02       74.50     31.79 o 
  11   2  10       14.12        9.93     32.29 o 
  12   2  10      374.06      473.11     41.30 o 
  13   2  10       27.78        7.70     45.68 o 
 -14   3  10       23.09       27.84     58.27 o 
 -13   3  10        1.31      -28.00     34.97 o 
 -12   3  10       11.90       41.95     34.75 o 
 -11   3  10       38.03       18.25     30.83 o 
 -10   3  10      566.21      540.33     44.83 o 
  -9   3  10      203.28      208.69     29.34 o 
  -8   3  10      206.89      237.60     23.54 o 
  -7   3  10       32.56       33.73      9.09 o 
  -6   3  10     1435.15     1483.35     54.50 o 
  -5   3  10       89.87       86.86     16.88 o 
  -4   3  10      284.94      258.94     16.96 o 
  -3   3  10      510.73      531.76     19.63 o 
  -2   3  10      681.88      671.47     21.10 o 
  -1   3  10      845.74      892.41     24.66 o 
   0   3  10      384.45      399.29     14.92 o 
   1   3  10      385.90      421.85     17.10 o 
   2   3  10       24.49       42.42     12.18 o 
   3   3  10     4159.92     4113.04     50.03 o 
   4   3  10        8.34        7.13     19.18 o 
   5   3  10      526.63      522.84     29.27 o 
   6   3  10      213.08      215.19     25.01 o 
   7   3  10       57.98       82.02     25.61 o 
   8   3  10       87.95       85.31     25.43 o 
   9   3  10        8.07        7.93     28.02 o 
  10   3  10      102.93      109.55     38.96 o 
  11   3  10        0.27       13.15     30.75 o 
  12   3  10      128.22      142.95     33.00 o 
  13   3  10       32.99       13.38     48.25 o 
 -14   4  10      120.28      115.92     56.59 o 
 -13   4  10      394.30      376.81     42.01 o 
 -12   4  10      137.41      112.86     32.94 o 
 -11   4  10     1389.24     1370.44     51.33 o 
 -10   4  10       78.50       55.22     30.12 o 
  -9   4  10      830.97      814.06     31.86 o 
  -8   4  10      254.91      251.70     23.93 o 
  -7   4  10      717.08      663.37     15.01 o 
  -6   4  10     1300.71     1259.93     29.96 o 
  -5   4  10      246.70      228.29     22.78 o 
  -4   4  10      414.61      421.20     20.26 o 
  -3   4  10      804.11      744.06     22.36 o 
  -2   4  10     1177.44     1098.00     25.31 o 
  -1   4  10     1397.65     1250.99     21.01 o 
   0   4  10      501.89      540.74     23.59 o 
   1   4  10      229.91      212.09     14.84 o 
   2   4  10      819.52      817.53     19.97 o 
   3   4  10      578.85      576.41     17.53 o 
   4   4  10      266.32      287.71     14.72 o 
   5   4  10      396.48      369.02     25.98 o 
   6   4  10      105.11      128.33     24.72 o 
   7   4  10      675.82      611.34     53.43 o 
   8   4  10        0.95        6.41     22.73 o 
   9   4  10     2551.10     2620.16     60.86 o 
  10   4  10      277.96      259.62     34.38 o 
  11   4  10      453.41      483.49     64.39 o 
  12   4  10       36.51       34.65     50.78 o 
  13   4  10      189.83      198.71     54.68 o 
 -13   5  10       37.11       57.47     64.07 o 
 -12   5  10      412.09      400.86     39.69 o 
 -11   5  10       29.89       56.83     30.40 o 
 -10   5  10     2160.80     2140.30     58.06 o 
  -9   5  10      101.71      116.11     24.43 o 
  -8   5  10      533.19      501.81     27.76 o 
  -7   5  10     1772.90     1712.04     44.42 o 
  -6   5  10      238.34      221.49     20.46 o 
  -5   5  10     3253.85     3207.36     47.20 o 
  -4   5  10       93.64      114.18     20.79 o 
  -3   5  10      695.80      738.09     27.51 o 
  -2   5  10     4754.51     4473.20     76.92 o 
  -1   5  10       99.20      125.77      7.58 o 
   0   5  10     3597.42     3318.91     39.68 o 
   1   5  10      566.62      588.82     18.07 o 
   2   5  10     2365.70     2405.65     32.18 o 
   3   5  10      389.41      373.10     14.60 o 
   4   5  10      464.19      440.96     14.88 o 
   5   5  10      808.95      824.18     18.39 o 
   6   5  10       23.47       28.25     22.48 o 
   7   5  10     2875.59     2766.33     55.37 o 
   8   5  10      527.97      604.26     33.94 o 
   9   5  10      102.93      109.83     28.46 o 
  10   5  10     1634.63     1523.76     51.10 o 
  11   5  10        4.25        2.85     28.77 o 
  12   5  10      861.76      932.50     80.77 o 
 -13   6  10      550.45      607.63     77.59 o 
 -12   6  10        4.25       48.13     62.43 o 
 -11   6  10      591.52      680.95     41.78 o 
 -10   6  10     1333.93     1409.47     41.67 o 
  -9   6  10     2760.88     2798.79     50.53 o 
  -8   6  10     1989.70     2000.42     41.47 o 
  -7   6  10      838.95      877.19     40.62 o 
  -6   6  10     2686.91     2848.50     43.79 o 
  -5   6  10      474.91      481.19     22.30 o 
  -4   6  10     4967.00     4829.72     73.10 o 
  -3   6  10      218.03      201.43     17.83 o 
  -2   6  10      897.60      997.66     31.30 o 
  -1   6  10     1883.27     1828.40     35.49 o 
   0   6  10      125.32      136.98      9.54 o 
   1   6  10     2241.34     2186.25     27.09 o 
   2   6  10     1387.55     1322.92     22.36 o 
   3   6  10      255.67      282.65     11.93 o 
   4   6  10      431.40      460.21     18.40 o 
   5   6  10        2.26        4.44      5.12 o 
   6   6  10     1994.11     1814.71     33.56 o 
   7   6  10     3253.05     3136.82     73.68 o 
   8   6  10      932.47      830.25     37.93 o 
   9   6  10      850.70      940.25     50.21 o 
  10   6  10      143.91      196.54     28.75 o 
  11   6  10     1409.16     1502.17     87.40 o 
  12   6  10        6.33        7.30     51.73 o 
 -13   7  10       21.54       29.05     51.78 o 
 -12   7  10       57.43       31.35     59.28 o 
 -11   7  10      101.60      119.31     31.62 o 
 -10   7  10     1384.41     1366.01     40.36 o 
  -9   7  10       75.21       99.07     22.72 o 
  -8   7  10       12.58        6.34     20.54 o 
  -7   7  10      373.39      327.86     26.76 o 
  -6   7  10      360.82      369.22     24.01 o 
  -5   7  10     2766.70     2852.47     43.47 o 
  -4   7  10      313.83      306.48     22.48 o 
  -3   7  10      393.12      428.26     21.11 o 
  -2   7  10     1984.49     1934.76     33.08 o 
  -1   7  10      366.20      354.65     13.53 o 
   0   7  10     6335.70     6194.75     42.31 o 
   1   7  10      540.39      523.53     21.46 o 
   2   7  10      490.29      478.34     41.64 o 
   3   7  10        7.10       11.94     18.36 o 
   4   7  10      628.26      661.52     29.26 o 
   5   7  10     1677.08     1663.66     40.50 o 
   6   7  10      186.11      184.32     23.41 o 
   7   7  10       75.40       85.34     24.02 o 
   8   7  10      127.08      112.10     24.30 o 
   9   7  10        9.89       23.93     24.50 o 
  10   7  10      669.39      666.17     69.62 o 
  11   7  10       79.37       96.43     54.89 o 
  12   7  10      533.79      591.06     78.14 o 
 -13   8  10        3.16       -0.67     60.38 o 
 -12   8  10       90.93       95.44     60.78 o 
 -11   8  10       55.70       66.71     59.47 o 
 -10   8  10      146.36      147.91     24.05 o 
  -9   8  10        9.91       -2.25     21.84 o 
  -8   8  10        7.45        9.21     21.27 o 
  -7   8  10      174.99      167.04     24.14 o 
  -6   8  10        3.22       -4.12     21.09 o 
  -5   8  10      132.33      121.35     21.19 o 
  -4   8  10      137.57      136.51     20.42 o 
  -3   8  10       35.78       31.81     15.73 o 
  -2   8  10       56.09       71.82     17.73 o 
  -1   8  10     1608.43     1651.45     33.20 o 
   0   8  10       82.65       89.69     10.89 o 
   1   8  10       13.37       14.03     14.10 o 
   2   8  10      263.94      299.30     38.15 o 
   3   8  10       54.44       38.51     35.04 o 
   4   8  10      428.94      423.18     25.55 o 
   5   8  10       43.53       28.38     20.14 o 
   6   8  10      205.28      179.89     23.50 o 
   7   8  10      102.58       67.28     22.88 o 
   8   8  10      409.48      382.81     30.21 o 
   9   8  10     1190.24     1299.13     76.85 o 
  10   8  10       85.26       83.75     51.46 o 
  11   8  10      110.96      133.95     63.69 o 
 -12   9  10      230.08      212.97     68.84 o 
 -11   9  10       44.47      115.53     55.94 o 
 -10   9  10       11.51       -4.84     36.08 o 
  -9   9  10      646.06      633.02     29.44 o 
  -8   9  10      628.65      627.80     27.98 o 
  -7   9  10      240.13      280.66     26.34 o 
  -6   9  10        1.89       -7.51     20.30 o 
  -5   9  10     1885.87     1714.94     38.59 o 
  -4   9  10      675.49      701.89     27.14 o 
  -3   9  10      265.74      301.32     18.59 o 
  -2   9  10     3675.22     3587.58     44.84 o 
  -1   9  10      878.57      809.05     41.34 o 
   0   9  10      136.17      133.93     11.74 o 
   1   9  10     1968.26     1929.57     36.93 o 
   2   9  10      595.31      576.24     42.65 o 
   3   9  10     2738.04     2819.36     77.26 o 
   4   9  10       69.62       52.01     38.85 o 
   5   9  10       31.92       45.63     19.48 o 
   6   9  10        1.94       -2.74     20.25 o 
   7   9  10     1368.23     1278.28     48.78 o 
   8   9  10      346.88      377.56     27.78 o 
   9   9  10        7.03       -9.62     42.71 o 
  10   9  10      347.35      238.11     52.67 o 
  11   9  10      200.12      263.43     64.31 o 
 -12  10  10       21.26       50.28     66.12 o 
 -11  10  10      397.54      399.96     62.73 o 
 -10  10  10      219.53      261.88     40.85 o 
  -9  10  10      982.38     1000.70     49.17 o 
  -8  10  10       42.28       55.56     19.47 o 
  -7  10  10       38.52       36.20     23.28 o 
  -6  10  10     1043.22     1071.34     35.61 o 
  -5  10  10     2148.80     2116.06     42.73 o 
  -4  10  10     5463.01     5159.43     59.64 o 
  -3  10  10     4216.32     4113.41     64.76 o 
  -2  10  10       86.95       81.31     15.52 o 
  -1  10  10     3651.90     3526.19     73.44 o 
   0  10  10      193.89      201.03     13.07 o 
   1  10  10     4293.10     4128.36     41.97 o 
   2  10  10     4225.96     4267.31     91.70 o 
   3  10  10      478.35      472.09     45.82 o 
   4  10  10     2381.19     2526.45     81.76 o 
   5  10  10      933.46      884.44     56.26 o 
   6  10  10      868.28      965.08     33.58 o 
   7  10  10      195.69      215.34     22.84 o 
   8  10  10       81.99       63.03     48.44 o 
   9  10  10      298.45      343.55     55.80 o 
  10  10  10       13.33       31.18     51.58 o 
  11  10  10     1028.91     1135.91     85.85 o 
 -12  11  10      432.11      422.74     81.38 o 
 -11  11  10       84.94       83.42     38.54 o 
 -10  11  10      728.45      721.37     48.00 o 
  -9  11  10      284.40      310.19     36.89 o 
  -8  11  10       67.36       79.81     31.90 o 
  -7  11  10     1705.09     1625.27     32.34 o 
  -6  11  10      902.38      835.68     33.32 o 
  -5  11  10     2918.28     2801.52     58.87 o 
  -4  11  10      551.11      561.20     28.57 o 
  -3  11  10       59.61       61.05     15.63 o 
  -2  11  10      709.16      703.84     26.00 o 
  -1  11  10     1234.06     1264.27     47.86 o 
   0  11  10       92.75       96.79     19.27 o 
   1  11  10     3322.25     3288.56     44.35 o 
   2  11  10       21.03       24.87     35.11 o 
   3  11  10      260.16      284.79     43.46 o 
   4  11  10     2065.45     2012.04     76.09 o 
   5  11  10     2252.98     2175.60     78.84 o 
   6  11  10       58.61       52.62     45.67 o 
   7  11  10       59.27       47.63     39.56 o 
   8  11  10      227.11      256.10     56.68 o 
   9  11  10        4.42        7.02     44.17 o 
  10  11  10      892.19      955.55     74.71 o 
 -11  12  10      370.61      402.99     46.61 o 
 -10  12  10      689.35      686.96     47.83 o 
  -9  12  10      378.80      380.55     46.98 o 
  -8  12  10        8.54       -3.10     31.34 o 
  -7  12  10       47.91       66.02     25.98 o 
  -6  12  10      106.57      110.83     26.07 o 
  -5  12  10       23.91       40.34     23.21 o 
  -4  12  10      191.79      162.30     23.85 o 
  -3  12  10     1092.23     1135.98     26.63 o 
  -2  12  10       56.13       62.11     16.66 o 
  -1  12  10       67.17       53.79     18.49 o 
   0  12  10      769.75      749.91     30.79 o 
   1  12  10      196.79      144.47     35.51 o 
   2  12  10      748.14      734.44     50.78 o 
   3  12  10      190.88      206.12     41.95 o 
   4  12  10       20.93       20.68     41.23 o 
   5  12  10      106.83       95.19     41.50 o 
   6  12  10       40.77       31.59     47.91 o 
   7  12  10      321.65      313.10     54.45 o 
   8  12  10      157.08      137.62     59.05 o 
   9  12  10      262.14      323.93     59.51 o 
  10  12  10      225.06      334.93     62.03 o 
 -11  13  10        0.20        3.78     36.05 o 
 -10  13  10       89.97      120.52     36.60 o 
  -9  13  10      535.90      560.61     59.73 o 
  -8  13  10        7.62       12.60     27.06 o 
  -7  13  10      165.94      146.88     27.92 o 
  -6  13  10       61.88       71.22     26.50 o 
  -5  13  10       56.37       77.99     26.23 o 
  -4  13  10      104.87      116.99     25.02 o 
  -3  13  10      318.02      337.12     19.90 o 
  -2  13  10       73.82       75.70     16.78 o 
  -1  13  10      884.20      842.25     32.17 o 
   0  13  10      166.68      164.70     26.80 o 
   1  13  10      226.44      240.39     28.02 o 
   2  13  10     2136.69     2230.78     73.25 o 
   3  13  10        5.16        4.66     34.45 o 
   4  13  10      117.75      116.29     41.22 o 
   5  13  10        1.34       51.76     46.43 o 
   6  13  10       19.53       13.66     44.80 o 
   7  13  10      112.45      113.21     53.03 o 
   8  13  10       61.15       72.32     49.93 o 
   9  13  10       68.99      139.69     64.15 o 
  10  13  10        4.26       -5.06     65.33 o 
 -10  14  10        2.49      -11.53     37.04 o 
  -9  14  10      614.17      627.81     66.01 o 
  -8  14  10      351.09      350.72     34.51 o 
  -7  14  10      724.84      747.11     42.90 o 
  -6  14  10      336.32      357.18     30.45 o 
  -5  14  10      861.03      802.68     33.91 o 
  -4  14  10       65.21       84.60     24.79 o 
  -3  14  10      395.26      414.39     21.11 o 
  -2  14  10      114.88      118.47     17.80 o 
  -1  14  10      173.64      185.42     20.27 o 
   0  14  10      173.09      164.36     22.89 o 
   1  14  10     3297.45     3292.09     91.23 o 
   2  14  10       86.31       82.84     19.77 o 
   3  14  10        8.67        7.41     18.03 o 
   4  14  10        3.42       17.52     40.52 o 
   5  14  10       22.32       -2.65     39.17 o 
   6  14  10      413.25      415.27     55.32 o 
   7  14  10      315.90      417.66     54.46 o 
   8  14  10        0.34      -31.76     51.96 o 
   9  14  10      249.09      205.08     59.05 o 
 -10  15  10      249.26      238.55     41.63 o 
  -9  15  10       36.99       28.18     33.48 o 
  -8  15  10       23.93       24.25     28.33 o 
  -7  15  10       15.83        8.98     25.44 o 
  -6  15  10       91.60       91.09     26.96 o 
  -5  15  10     2199.92     2219.37     49.82 o 
  -4  15  10      609.66      611.37     33.34 o 
  -3  15  10       58.22       66.84     16.35 o 
  -2  15  10     1644.90     1664.06     33.06 o 
  -1  15  10        5.99       10.11     18.79 o 
   0  15  10     1658.91     1708.52     36.99 o 
   1  15  10      674.32      711.81     31.05 o 
   2  15  10      275.70      322.72     24.53 o 
   3  15  10      775.39      754.46     54.70 o 
   4  15  10       47.49       27.97     41.38 o 
   5  15  10      521.97      576.42     61.84 o 
   6  15  10      229.74      216.21     53.56 o 
   7  15  10      303.06      363.61     64.27 o 
   8  15  10      511.61      589.67     67.64 o 
   9  15  10        3.43      -18.04     60.34 o 
 -10  16  10      313.26      407.55     74.21 o 
  -9  16  10      104.78      111.75     35.98 o 
  -8  16  10      174.79      166.13     31.11 o 
  -7  16  10        0.45        1.97     27.52 o 
  -6  16  10      840.59      883.07     38.97 o 
  -5  16  10      197.74      238.16     30.31 o 
  -4  16  10     1935.53     1895.20     46.50 o 
  -3  16  10     1382.72     1445.01     49.52 o 
  -2  16  10       32.05       55.73     17.05 o 
  -1  16  10     1349.05     1408.41     35.54 o 
   0  16  10      165.62      176.34     21.63 o 
   1  16  10       63.97       43.73     20.89 o 
   2  16  10     2261.47     2177.09     77.16 o 
   3  16  10       19.82      -15.37     42.88 o 
   4  16  10      776.62      776.69     62.56 o 
   5  16  10       85.04       69.33     47.05 o 
   6  16  10     1088.25     1095.85     76.32 o 
   7  16  10      356.19      357.59     61.69 o 
   8  16  10       14.07       40.93     58.43 o 
  -9  17  10      232.33      233.90     59.44 o 
  -8  17  10      269.30      301.51     35.56 o 
  -7  17  10       58.06       66.70     31.21 o 
  -6  17  10        8.10       36.55     29.82 o 
  -5  17  10      711.27      705.41     37.35 o 
  -4  17  10       91.48      109.11     27.01 o 
  -3  17  10       10.61       18.15     24.13 o 
  -2  17  10      594.48      572.08     31.75 o 
  -1  17  10      411.87      373.20     24.27 o 
   0  17  10      858.33      952.78     31.82 o 
   1  17  10      100.52      117.77     29.86 o 
   2  17  10       37.38        1.39     36.90 o 
   3  17  10      685.49      640.47     57.52 o 
   4  17  10       30.52      -33.43     44.66 o 
   5  17  10      226.26      213.86     48.08 o 
   6  17  10       89.77       89.03     49.98 o 
   7  17  10       12.72       24.14     45.44 o 
   8  17  10      484.33      452.82     67.44 o 
  -8  18  10      135.77      180.68     44.85 o 
  -7  18  10      533.94      558.59     37.04 o 
  -6  18  10      257.25      278.56     32.76 o 
  -5  18  10       39.10       35.86     28.74 o 
  -4  18  10       29.33       13.33     25.71 o 
  -3  18  10        0.05        0.45     26.61 o 
  -2  18  10      284.24      310.62     29.74 o 
  -1  18  10        1.76        1.19     27.55 o 
   0  18  10       79.48       67.50     27.86 o 
   1  18  10       41.36       49.99     29.65 o 
   2  18  10        0.10      -13.21     35.78 o 
   3  18  10        0.13      -23.73     42.26 o 
   4  18  10        7.20        4.71     45.03 o 
   5  18  10      902.99      916.87     67.79 o 
   6  18  10       29.49       20.11     48.59 o 
   7  18  10       85.43       78.02     49.97 o 
  -8  19  10        7.02      -18.95     53.33 o 
  -7  19  10      330.63      333.77     35.36 o 
  -6  19  10       34.99       36.01     28.46 o 
  -5  19  10      167.93      145.21     29.53 o 
  -4  19  10        4.64        8.13     25.56 o 
  -3  19  10       91.59       76.92     26.75 o 
  -2  19  10      115.74      138.65     35.95 o 
  -1  19  10       56.00       49.94     47.55 o 
   0  19  10       62.92       54.86     48.48 o 
   1  19  10       38.83       49.21     29.61 o 
   2  19  10        2.09      -19.09     30.80 o 
   3  19  10       57.66       57.95     43.49 o 
   4  19  10      171.35      111.80     49.84 o 
   5  19  10       94.94       32.58     42.50 o 
   6  19  10      383.23      406.75     62.08 o 
   7  19  10      699.04      744.32     68.68 o 
  -7  20  10        9.58       19.72     54.31 o 
  -6  20  10      443.65      534.74     38.59 o 
  -5  20  10        4.20       20.32     28.63 o 
  -4  20  10      117.81      116.43     26.77 o 
  -3  20  10      481.26      553.07     46.61 o 
  -2  20  10        0.49       -3.48     38.89 o 
  -1  20  10      446.07      463.95     68.84 o 
   0  20  10      352.69      399.53     60.52 o 
   1  20  10      411.07      499.21     68.19 o 
   2  20  10        4.03      -16.51     51.11 o 
   3  20  10      369.14      268.22     45.77 o 
   4  20  10        6.43      -14.23     45.77 o 
   5  20  10      206.92      187.10     53.22 o 
   6  20  10      685.30      825.59     74.82 o 
  -7  21  10      676.79      739.42     76.49 o 
  -6  21  10        0.81       10.96     47.27 o 
  -5  21  10      531.43      469.20     57.60 o 
  -4  21  10      227.03      258.38     41.73 o 
  -3  21  10      115.68      128.39     37.00 o 
  -2  21  10      368.51      351.39     44.57 o 
  -1  21  10      181.05      226.28     64.44 o 
   0  21  10      644.82      839.04     79.93 o 
   1  21  10       17.07       24.63     55.24 o 
   2  21  10      257.61      276.37     56.70 o 
   3  21  10      170.38      159.61     54.16 o 
   5  21  10       79.00      116.08     51.21 o 
  -4  22  10      387.48      431.35     61.17 o 
  -3  22  10        2.83       22.26     45.05 o 
  -2  22  10       42.86       27.45     53.75 o 
  -2  23  10       28.76       28.44     53.48 o 
  -1  23  10       69.58       66.29     48.92 o 
 -14   1  11       44.05       31.02     41.94 o 
 -13   1  11       66.55       61.06     33.71 o 
 -12   1  11       43.10       35.89     33.89 o 
 -11   1  11      650.33      659.67     58.72 o 
 -10   1  11      117.68      107.01     31.30 o 
  -9   1  11      390.72      381.87     34.77 o 
  -8   1  11      624.68      630.28     31.82 o 
  -7   1  11     1811.71     1794.16     34.50 o 
  -6   1  11      101.32      112.48     25.38 o 
  -5   1  11      238.29      235.37     28.79 o 
  -4   1  11     2393.14     2323.36     31.41 o 
  -3   1  11        2.03        3.65      6.98 o 
  -2   1  11      406.96      461.57     20.29 o 
  -1   1  11     6032.40     6152.85     45.66 o 
   0   1  11       52.10       78.35     13.21 o 
   1   1  11     3319.86     3389.15     34.06 o 
   2   1  11      318.99      290.83     17.79 o 
   3   1  11     1789.76     1832.79     69.47 o 
   4   1  11     1812.59     1682.02     49.58 o 
   5   1  11     1866.25     1825.09     57.92 o 
   6   1  11       13.15       26.01     23.63 o 
   7   1  11      249.07      255.92     30.47 o 
   8   1  11      637.32      599.71     47.48 o 
   9   1  11      408.90      393.35     34.49 o 
  10   1  11        0.24       -5.96     28.91 o 
  11   1  11      573.48      596.63     42.92 o 
  12   1  11       40.96       30.45     34.21 o 
  13   1  11       53.24       37.36     36.62 o 
 -14   2  11       77.65      127.78     41.24 o 
 -13   2  11      404.25      420.69     43.97 o 
 -12   2  11      205.61      222.16     35.86 o 
 -11   2  11      247.23      250.89     39.41 o 
 -10   2  11      932.15      884.72     46.07 o 
  -9   2  11      343.42      337.55     34.40 o 
  -8   2  11     1052.13     1031.12     35.60 o 
  -7   2  11       86.42       79.22     27.42 o 
  -6   2  11        1.68        3.92     27.30 o 
  -5   2  11     6635.62     6549.78     91.36 o 
  -4   2  11      307.04      373.04     18.14 o 
  -3   2  11     1779.89     1729.51     28.27 o 
  -2   2  11     4814.35     4883.17     48.61 o 
  -1   2  11     1940.58     1979.39     31.67 o 
   0   2  11     1147.27     1127.63     21.90 o 
   1   2  11      843.57      996.03     24.19 o 
   2   2  11     2648.29     2738.85     36.07 o 
   3   2  11     2666.69     2620.83     49.17 o 
   4   2  11      307.87      318.55     27.11 o 
   5   2  11       13.36        1.56     23.78 o 
   6   2  11       36.23       39.82     23.73 o 
   7   2  11     2708.57     2666.27     79.38 o 
   8   2  11      421.04      448.95     34.56 o 
   9   2  11      663.14      626.86     37.60 o 
  10   2  11     1204.54     1233.25     50.70 o 
  11   2  11       58.32       39.35     31.08 o 
  12   2  11      224.26      191.34     36.09 o 
  13   2  11       86.95       59.14     47.14 o 
 -14   3  11      519.53      624.69     73.93 o 
 -13   3  11       11.01        3.50     37.96 o 
 -12   3  11        3.51       13.37     35.97 o 
 -11   3  11     2313.09     2337.75     63.13 o 
 -10   3  11      372.28      386.96     38.17 o 
  -9   3  11      141.22      157.50     26.42 o 
  -8   3  11      873.46      863.46     31.46 o 
  -7   3  11     1449.96     1321.36     45.03 o 
  -6   3  11     4627.91     4712.21    125.84 o 
  -5   3  11       59.39       66.25     16.18 o 
  -4   3  11     8083.25     7748.05     60.76 o 
  -3   3  11      115.62      136.90     15.39 o 
  -2   3  11     1464.96     1458.23     29.43 o 
  -1   3  11      399.75      350.23     18.99 o 
   0   3  11     1773.10     1904.61     27.01 o 
   1   3  11     2519.10     2511.33     33.55 o 
   2   3  11        7.12       10.48     13.05 o 
   3   3  11      159.49      206.08     23.33 o 
   4   3  11     2207.58     2084.66     63.58 o 
   5   3  11        0.35       -2.17     22.91 o 
   6   3  11     2132.94     2230.52     51.37 o 
   7   3  11      692.62      693.99     36.07 o 
   8   3  11      496.84      498.39     35.27 o 
   9   3  11      622.82      589.11     41.36 o 
  10   3  11       17.43       46.56     29.81 o 
  11   3  11      961.22      985.42     48.64 o 
  12   3  11        7.08        8.88     29.80 o 
 -13   4  11      311.91      305.01     40.45 o 
 -12   4  11      139.62      138.66     34.06 o 
 -11   4  11       60.75       80.95     31.57 o 
 -10   4  11      375.05      412.27     37.48 o 
  -9   4  11        0.59        5.33     22.31 o 
  -8   4  11     1505.44     1532.72     38.90 o 
  -7   4  11      111.42      114.82     30.20 o 
  -6   4  11       74.15       85.49     18.16 o 
  -5   4  11      206.27      173.88     22.14 o 
  -4   4  11     2960.70     3032.34     40.00 o 
  -3   4  11      373.82      345.85     18.38 o 
  -2   4  11      543.22      526.44     22.26 o 
  -1   4  11      792.45      811.66     23.11 o 
   0   4  11      429.94      451.85     19.72 o 
   1   4  11       76.65       71.21     13.84 o 
   2   4  11      474.83      527.01     18.61 o 
   3   4  11     1601.93     1500.48     26.18 o 
   4   4  11      453.67      416.80     17.45 o 
   5   4  11      955.61      915.26     28.76 o 
   6   4  11      582.71      565.38     32.22 o 
   7   4  11      504.28      458.00     32.35 o 
   8   4  11      747.90      791.33     38.98 o 
   9   4  11      134.68      119.71     30.29 o 
  10   4  11      487.03      508.62     39.71 o 
  11   4  11        6.62        4.06     30.96 o 
  12   4  11      241.51      174.94     52.23 o 
 -13   5  11       12.38       21.75     60.85 o 
 -12   5  11       54.71       61.14     33.89 o 
 -11   5  11      127.56      122.68     35.37 o 
 -10   5  11      104.06      137.29     26.59 o 
  -9   5  11      226.10      220.68     24.78 o 
  -8   5  11        3.15        1.97     21.25 o 
  -7   5  11       46.23       44.49     29.16 o 
  -6   5  11      414.89      392.43     23.01 o 
  -5   5  11      253.03      252.99     23.46 o 
  -4   5  11       10.29       30.11     19.88 o 
  -3   5  11      764.29      790.34     27.20 o 
  -2   5  11       40.04       48.56     15.96 o 
  -1   5  11     2006.93     2016.61     21.54 o 
   0   5  11      293.08      308.79     20.69 o 
   1   5  11     1070.96     1027.87     31.72 o 
   2   5  11      502.95      509.66     17.85 o 
   3   5  11      289.60      273.20     14.95 o 
   4   5  11        0.54       -0.33     10.66 o 
   5   5  11       15.62        9.19     10.78 o 
   6   5  11      348.54      357.88     25.91 o 
   7   5  11      152.22      152.38     26.84 o 
   8   5  11        0.26       30.20     28.98 o 
   9   5  11        1.59      -10.72     26.53 o 
  10   5  11       54.12       60.49     29.20 o 
  11   5  11       92.45       84.13     48.26 o 
  12   5  11       87.51      114.97     61.54 o 
 -13   6  11      119.33       66.99     66.26 o 
 -12   6  11        2.45        9.81     62.59 o 
 -11   6  11      310.22      305.77     36.74 o 
 -10   6  11      133.25      130.58     27.99 o 
  -9   6  11      308.03      303.60     29.10 o 
  -8   6  11      182.08      201.02     23.34 o 
  -7   6  11       11.26        0.85     30.48 o 
  -6   6  11      665.07      689.63     27.62 o 
  -5   6  11      205.76      177.22     19.64 o 
  -4   6  11      156.29      171.56     23.99 o 
  -3   6  11       42.85       34.63     16.75 o 
  -2   6  11      542.15      488.91     25.95 o 
  -1   6  11       40.59       43.02      7.60 o 
   0   6  11       62.27       59.42     10.63 o 
   1   6  11      990.51      994.73     26.32 o 
   2   6  11     1527.06     1629.09     26.35 o 
   3   6  11       90.88       86.31     11.33 o 
   4   6  11       18.60       18.85      8.34 o 
   5   6  11      104.21       86.46     12.26 o 
   6   6  11       60.93       72.58     23.50 o 
   7   6  11      832.02      796.09     36.66 o 
   8   6  11       98.63       67.73     25.98 o 
   9   6  11        6.55        9.33     26.10 o 
  10   6  11      285.39      301.34     31.90 o 
  11   6  11       15.30       -9.60     52.23 o 
  12   6  11       34.93       55.95     60.19 o 
 -13   7  11       44.86       84.55     61.21 o 
 -12   7  11        5.64      -22.21     63.25 o 
 -11   7  11       16.02       13.64     30.45 o 
 -10   7  11      132.60      121.32     24.75 o 
  -9   7  11      281.43      283.89     27.24 o 
  -8   7  11       57.48       69.66     22.78 o 
  -7   7  11      280.70      306.82     25.99 o 
  -6   7  11     2068.30     2069.90     40.31 o 
  -5   7  11      182.42      198.57     20.86 o 
  -4   7  11     1201.83     1118.35     36.75 o 
  -3   7  11      431.75      411.16     21.96 o 
  -2   7  11      162.94      185.48     23.95 o 
  -1   7  11     1697.96     1658.16     28.75 o 
   0   7  11      118.69      100.62     11.09 o 
   1   7  11     3922.77     3933.48     49.16 o 
   2   7  11        5.95       22.71     31.52 o 
   3   7  11     1134.00     1107.34     35.60 o 
   4   7  11      266.81      257.05     24.73 o 
   5   7  11        9.93       11.56     21.78 o 
   6   7  11      827.00      841.09     36.04 o 
   7   7  11       37.15       61.38     23.41 o 
   8   7  11      790.15      843.46     41.07 o 
   9   7  11      277.40      284.77     31.67 o 
  10   7  11       20.90        6.47     54.24 o 
  11   7  11      924.12     1199.68     85.25 o 
 -12   8  11      534.01      625.91     80.63 o 
 -11   8  11        4.96        5.76     56.42 o 
 -10   8  11       32.43       37.92     23.61 o 
  -9   8  11        3.62       -7.17     23.41 o 
  -8   8  11      680.26      680.35     30.39 o 
  -7   8  11     1795.42     1689.02     40.68 o 
  -6   8  11        3.13        9.41     21.02 o 
  -5   8  11     4470.73     4305.06     54.84 o 
  -4   8  11       10.47       16.45     18.29 o 
  -3   8  11     1520.94     1497.86     31.76 o 
  -2   8  11      727.21      744.33     25.51 o 
  -1   8  11      862.11      897.05     44.16 o 
   0   8  11    12500.52    12049.24     73.47 o 
   1   8  11      196.00      208.08     18.15 o 
   2   8  11      247.88      262.60     33.79 o 
   3   8  11      796.70      775.68     49.92 o 
   4   8  11     1070.06      982.78     35.12 o 
   5   8  11     2087.07     2018.32     46.31 o 
   6   8  11       17.85       29.18     20.94 o 
   7   8  11     1026.15     1070.77     39.82 o 
   8   8  11      561.05      644.47     76.02 o 
   9   8  11      811.48      931.13     72.43 o 
  10   8  11      633.35      614.16     66.38 o 
  11   8  11      314.87      396.39     70.29 o 
 -12   9  11        1.29      -21.20     68.03 o 
 -11   9  11      129.35      130.53     37.14 o 
 -10   9  11      121.82      155.60     40.91 o 
  -9   9  11      646.19      676.14     31.15 o 
  -8   9  11      144.75      143.81     22.69 o 
  -7   9  11      152.83      167.10     25.44 o 
  -6   9  11     1749.24     1718.30     40.11 o 
  -5   9  11       26.14       18.11     21.00 o 
  -4   9  11     1756.28     1734.17     38.19 o 
  -3   9  11      685.50      650.25     22.66 o 
  -2   9  11     3446.15     3427.39     64.48 o 
  -1   9  11      994.80      944.18     45.84 o 
   0   9  11        1.86       -1.38     10.42 o 
   1   9  11      342.45      360.29     41.05 o 
   2   9  11      690.45      687.66     48.60 o 
   3   9  11      134.06       97.46     38.60 o 
   4   9  11      531.26      489.88     46.40 o 
   5   9  11     1007.59      962.38     35.49 o 
   6   9  11     1153.94     1249.76     39.61 o 
   7   9  11      169.73      148.79     25.85 o 
   8   9  11        4.97       34.68     52.10 o 
   9   9  11      435.57      482.40     56.04 o 
  10   9  11        3.27       -6.22     50.14 o 
  11   9  11     1128.12     1295.58     87.18 o 
 -12  10  11       15.83       35.09     67.80 o 
 -11  10  11       22.66       40.91     37.51 o 
 -10  10  11      154.42      183.42     40.15 o 
  -9  10  11      562.56      487.64     42.80 o 
  -8  10  11      138.33      122.83     22.29 o 
  -7  10  11      213.84      194.08     26.90 o 
  -6  10  11      219.91      245.26     27.23 o 
  -5  10  11      125.28      100.79     24.88 o 
  -4  10  11      108.18      123.94     24.66 o 
  -3  10  11       86.56       93.98     17.84 o 
  -2  10  11       14.55        7.83     18.90 o 
  -1  10  11       33.78       32.87     30.09 o 
   0  10  11     2007.57     2002.29     34.33 o 
   1  10  11      219.49      233.39     36.82 o 
   2  10  11       40.21       40.45     30.79 o 
   3  10  11      901.72      905.87     52.25 o 
   4  10  11        7.04       11.44     35.97 o 
   5  10  11     1465.00     1402.49     71.02 o 
   6  10  11       23.55       23.03     21.82 o 
   7  10  11       12.28       18.59     42.56 o 
   8  10  11        9.89       28.54     52.36 o 
   9  10  11       73.89       17.63     47.01 o 
  10  10  11      126.57      148.12     59.34 o 
 -11  11  11        9.88       10.87     37.45 o 
 -10  11  11       92.01       93.93     40.30 o 
  -9  11  11       13.51       21.47     29.91 o 
  -8  11  11       33.56       34.82     34.83 o 
  -7  11  11      446.26      432.00     31.48 o 
  -6  11  11      369.03      362.44     28.59 o 
  -5  11  11        0.06        1.61     23.33 o 
  -4  11  11      250.24      283.91     26.13 o 
  -3  11  11      243.65      264.87     19.84 o 
  -2  11  11        2.16        5.43     16.04 o 
  -1  11  11       95.73       82.38     29.75 o 
   0  11  11       28.29       14.96     29.38 o 
   1  11  11      161.92      185.15     38.30 o 
   2  11  11      206.39      193.30     40.18 o 
   3  11  11      378.28      359.73     44.83 o 
   4  11  11      333.92      409.51     49.73 o 
   5  11  11      185.28      150.33     46.18 o 
   6  11  11      777.23      767.15     64.15 o 
   7  11  11       59.65       35.89     44.86 o 
   8  11  11      334.38      330.20     61.80 o 
   9  11  11        6.60       11.10     49.71 o 
  10  11  11        1.63       29.27     54.03 o 
 -11  12  11      100.61      115.81     38.72 o 
 -10  12  11      382.62      416.51     53.12 o 
  -9  12  11      123.70      137.45     36.80 o 
  -8  12  11      283.03      292.76     32.86 o 
  -7  12  11      712.64      762.51     36.50 o 
  -6  12  11       40.05       48.04     24.47 o 
  -5  12  11       97.33      130.86     26.31 o 
  -4  12  11      472.43      465.53     29.30 o 
  -3  12  11     1373.37     1367.80     29.98 o 
  -2  12  11      344.04      329.66     20.41 o 
  -1  12  11       92.64      107.90     20.10 o 
   0  12  11     2596.73     2596.05     72.98 o 
   1  12  11       16.61       25.35     34.81 o 
   2  12  11       28.07       15.31     36.46 o 
   3  12  11      224.29      244.30     42.41 o 
   4  12  11       90.12       76.83     41.96 o 
   5  12  11      442.33      442.52     55.28 o 
   6  12  11        0.21       14.48     49.60 o 
   7  12  11      267.08      320.45     57.43 o 
   8  12  11       64.43       93.68     58.82 o 
   9  12  11      853.50      868.64     71.08 o 
  10  12  11       27.07       23.42     49.40 o 
 -11  13  11      509.86      566.09     95.97 o 
 -10  13  11      164.08      196.10     40.51 o 
  -9  13  11      687.53      700.37     49.93 o 
  -8  13  11      125.29      109.52     29.40 o 
  -7  13  11      172.46      162.77     29.54 o 
  -6  13  11     1548.46     1560.19     43.59 o 
  -5  13  11      250.40      240.43     26.48 o 
  -4  13  11       59.19       63.97     23.20 o 
  -3  13  11      368.41      350.43     21.22 o 
  -2  13  11      132.52      141.46     18.11 o 
  -1  13  11     1805.45     1869.85     38.49 o 
   0  13  11     1361.93     1344.92     39.43 o 
   1  13  11     1388.37     1375.59     61.32 o 
   2  13  11       58.36       50.47     37.46 o 
   3  13  11       27.70       12.07     34.88 o 
   4  13  11       21.32       16.47     36.99 o 
   5  13  11      195.27      192.78     51.67 o 
   6  13  11     1155.33     1107.91     69.80 o 
   7  13  11       66.10       35.52     54.80 o 
   8  13  11      161.44      136.96     55.10 o 
   9  13  11        5.22      -15.06     58.50 o 
 -11  14  11       43.60       34.14     52.32 o 
 -10  14  11      595.87      623.12     54.33 o 
  -9  14  11        5.27       -4.51     34.35 o 
  -8  14  11      126.04      127.50     29.91 o 
  -7  14  11     1796.18     1757.54     48.43 o 
  -6  14  11       42.58       49.37     26.24 o 
  -5  14  11     3875.13     3795.27     61.38 o 
  -4  14  11       25.22        6.72     24.27 o 
  -3  14  11     1071.03     1090.34     28.97 o 
  -2  14  11      658.94      603.62     24.47 o 
  -1  14  11      188.68      204.30     22.57 o 
   0  14  11     1962.53     1930.46     45.67 o 
   1  14  11        7.36        2.12     21.58 o 
   2  14  11      193.41      191.40     23.55 o 
   3  14  11       44.14        5.29     41.06 o 
   4  14  11      519.34      592.26     57.45 o 
   5  14  11      692.67      670.11     57.60 o 
   6  14  11       87.77       46.86     47.01 o 
   7  14  11      402.06      398.04     54.44 o 
   8  14  11       44.55       67.31     49.60 o 
   9  14  11        5.93       22.01     59.00 o 
 -10  15  11        4.14       -5.53     38.00 o 
  -9  15  11        0.83      -22.54     36.53 o 
  -8  15  11        6.03       20.42     31.16 o 
  -7  15  11       21.47       37.59     27.67 o 
  -6  15  11      610.53      595.66     34.48 o 
  -5  15  11     1048.40     1030.08     38.84 o 
  -4  15  11      838.48      860.44     37.28 o 
  -3  15  11        9.78        6.44     17.41 o 
  -2  15  11        0.57        4.21     17.49 o 
  -1  15  11     1158.87     1159.19     36.66 o 
   0  15  11       45.76       52.09     19.82 o 
   1  15  11        2.77        3.39     20.89 o 
   2  15  11      127.67      130.66     23.74 o 
   3  15  11      242.75      216.40     45.35 o 
   4  15  11      353.28      286.28     48.78 o 
   5  15  11       12.56       -5.49     48.05 o 
   6  15  11      148.85       98.40     51.32 o 
   7  15  11      292.98      348.79     62.76 o 
   8  15  11      326.83      337.83     68.98 o 
  -9  16  11        3.94        0.43     36.45 o 
  -8  16  11      390.00      413.15     37.75 o 
  -7  16  11        5.30      -11.08     29.55 o 
  -6  16  11       12.62       27.95     28.76 o 
  -5  16  11       15.31        5.53     27.58 o 
  -4  16  11       21.72       22.91     27.09 o 
  -3  16  11      332.93      303.28     28.45 o 
  -2  16  11       63.89       57.91     18.68 o 
  -1  16  11      404.29      382.31     25.40 o 
   0  16  11       33.50       47.22     20.52 o 
   1  16  11        4.85        1.71     20.82 o 
   2  16  11        2.38       17.75     36.91 o 
   3  16  11      373.28      380.10     53.97 o 
   4  16  11      221.20      256.06     51.77 o 
   5  16  11       61.98       51.09     43.86 o 
   6  16  11        3.50       57.68     53.63 o 
   7  16  11       80.49      106.43     48.66 o 
   8  16  11      873.35     1115.73     82.68 o 
  -9  17  11      332.45      289.28     65.49 o 
  -8  17  11      441.63      433.04     37.89 o 
  -7  17  11      756.74      827.15     41.75 o 
  -6  17  11      602.84      594.57     37.19 o 
  -5  17  11       24.96       40.99     27.11 o 
  -4  17  11     1164.17     1172.65     42.74 o 
  -3  17  11       35.42       40.95     26.64 o 
  -2  17  11      242.68      232.07     27.62 o 
  -1  17  11      445.22      441.81     33.71 o 
   0  17  11        8.48        2.11     25.74 o 
   1  17  11      639.34      669.52     38.94 o 
   2  17  11       86.39       83.75     39.53 o 
   3  17  11      350.15      342.83     51.40 o 
   4  17  11      795.37      760.27     63.34 o 
   5  17  11      144.71      115.73     47.54 o 
   6  17  11      483.33      446.23     58.40 o 
   7  17  11      165.33      197.37     59.87 o 
  -8  18  11      832.54      760.84     41.15 o 
  -7  18  11      178.47      192.32     33.36 o 
  -6  18  11      122.45      127.75     31.13 o 
  -5  18  11      551.84      574.16     34.73 o 
  -4  18  11       46.79       41.73     28.86 o 
  -3  18  11       55.46       72.81     27.79 o 
  -2  18  11      871.59     1003.86     39.81 o 
  -1  18  11       94.87       80.15     47.33 o 
   0  18  11     1349.65     1381.13     66.45 o 
   1  18  11      270.47      242.94     32.45 o 
   2  18  11      584.88      611.69     52.75 o 
   3  18  11      396.98      444.73     52.57 o 
   4  18  11      746.55      751.28     63.43 o 
   5  18  11      897.89      954.18     70.90 o 
   6  18  11        0.41       -3.60     44.42 o 
   7  18  11      235.77      201.70     63.46 o 
  -8  19  11      384.30      416.32     74.41 o 
  -7  19  11      633.13      686.25     50.93 o 
  -6  19  11      225.70      180.99     32.59 o 
  -5  19  11       38.09       49.32     29.29 o 
  -4  19  11      330.28      341.16     33.26 o 
  -3  19  11       70.75       87.58     26.86 o 
  -2  19  11      203.78      176.09     38.22 o 
  -1  19  11     1051.96     1049.89     82.88 o 
   0  19  11       43.73       54.02     59.09 o 
   1  19  11      429.16      435.53     35.88 o 
   2  19  11        1.13       22.57     31.39 o 
   3  19  11       74.86       71.84     44.25 o 
   4  19  11      108.36      108.93     46.05 o 
   5  19  11       29.30       -4.97     47.11 o 
   6  19  11      170.41      153.49     48.48 o 
  -7  20  11      251.46      266.07     59.36 o 
  -6  20  11        7.12       45.09     37.57 o 
  -5  20  11      476.79      417.10     36.11 o 
  -4  20  11       72.31       95.43     41.47 o 
  -3  20  11       36.07       24.73     39.27 o 
  -2  20  11       35.56        4.24     37.92 o 
  -1  20  11       52.01       68.60     55.09 o 
   0  20  11      132.70      153.72     65.96 o 
   1  20  11      130.39       80.72     53.84 o 
   2  20  11        9.03       -2.40     60.72 o 
   3  20  11        3.69       -8.73     44.92 o 
   4  20  11        1.66       17.63     46.72 o 
   5  20  11       59.85       73.12     45.35 o 
   6  20  11        0.01        8.74     45.93 o 
  -5  21  11        4.93       19.81     51.40 o 
  -4  21  11        0.17       10.52     46.97 o 
  -3  21  11       14.84       61.84     39.34 o 
  -2  21  11      344.86      375.51     61.29 o 
  -1  21  11      148.21      174.04     41.33 o 
   0  21  11        0.05       11.38     58.02 o 
   1  21  11        0.14       -1.77     56.73 o 
  -4  22  11       95.10      132.23     52.09 o 
  -3  22  11      154.15       77.70     50.81 o 
  -2  22  11       45.36       -0.87     55.66 o 
  -1  22  11      173.11      109.79     54.14 o 
 -14   0  12      149.04      133.21     65.27 o 
 -13   0  12      110.61       84.16     50.90 o 
 -12   0  12      140.09      136.63     53.67 o 
 -11   0  12      664.47      647.15     66.32 o 
 -10   0  12      127.90      118.64     47.62 o 
  -9   0  12      885.12      782.72     56.25 o 
  -8   0  12      490.46      511.04     57.20 o 
  -7   0  12      647.45      661.46     38.70 o 
  -6   0  12     7611.75     7432.16    125.79 o 
  -5   0  12      770.84      702.51     51.73 o 
  -4   0  12     5298.63     5321.65     48.03 o 
  -3   0  12       90.97       84.42     13.05 o 
  -2   0  12      109.15      118.60     33.09 o 
  -1   0  12     6946.78     6810.16     93.71 o 
   0   0  12      586.40      625.69     27.75 o 
   1   0  12     2944.01     2845.59     46.90 o 
   2   0  12      212.02      209.72     22.07 o 
   3   0  12     1983.53     2053.42     64.64 o 
   4   0  12     1805.97     1665.58     61.80 o 
   5   0  12      217.22      201.56     40.87 o 
   6   0  12     3519.67     3520.75     90.09 o 
   7   0  12      561.80      509.38     50.72 o 
   8   0  12     2887.03     2811.55     90.34 o 
   9   0  12      316.16      331.35     50.53 o 
  10   0  12      694.11      711.81     60.45 o 
  11   0  12     2263.02     2182.16     93.64 o 
  12   0  12        0.10       -4.39     44.59 o 
  13   0  12      619.13      588.97     67.70 o 
 -14   1  12      100.21       80.21     42.70 o 
 -13   1  12      135.49      123.05     37.68 o 
 -12   1  12      787.88      847.18     48.97 o 
 -11   1  12      629.75      587.68     42.81 o 
 -10   1  12      216.47      245.82     36.64 o 
  -9   1  12       37.30       42.77     29.31 o 
  -8   1  12     2043.03     1946.45     45.28 o 
  -7   1  12      385.92      362.48     26.79 o 
  -6   1  12     1893.83     1867.32     50.47 o 
  -5   1  12       58.89       66.14     14.94 o 
  -4   1  12       10.62       17.97     12.66 o 
  -3   1  12     3174.12     3088.39     25.71 o 
  -2   1  12     2257.60     2169.17     44.08 o 
  -1   1  12      771.55      816.58     21.98 o 
   0   1  12     1914.59     1916.62     28.80 o 
   1   1  12      612.80      582.31     19.13 o 
   2   1  12     1997.65     1983.45     33.54 o 
   3   1  12      279.41      241.35     19.00 o 
   4   1  12      955.42     1016.63     37.57 o 
   5   1  12     4158.68     4112.76     65.97 o 
   6   1  12      705.81      705.46     35.22 o 
   7   1  12      251.27      232.62     29.32 o 
   8   1  12        0.70        2.29     29.49 o 
   9   1  12     1023.94     1066.19     47.01 o 
  10   1  12      902.04      894.74     46.72 o 
  11   1  12      272.34      292.45     38.33 o 
  12   1  12       46.58       33.22     36.01 o 
  13   1  12       41.24       32.97     47.68 o 
 -14   2  12      169.39      168.26     40.64 o 
 -13   2  12       29.07       40.54     38.00 o 
 -12   2  12       66.42       59.28     32.35 o 
 -11   2  12      330.49      337.70     42.16 o 
 -10   2  12     1248.26     1217.77     50.77 o 
  -9   2  12      161.09      169.07     28.09 o 
  -8   2  12      558.44      511.90     31.08 o 
  -7   2  12       14.42       16.45     30.11 o 
  -6   2  12       35.35       45.29     28.91 o 
  -5   2  12      648.48      638.69     22.91 o 
  -4   2  12      339.14      324.44     18.66 o 
  -3   2  12        3.07        3.29      7.34 o 
  -2   2  12      878.89      928.61     26.23 o 
  -1   2  12      924.83      903.35     26.94 o 
   0   2  12        0.73        6.72     13.51 o 
   1   2  12      311.10      314.27     16.65 o 
   2   2  12      390.09      429.09     19.71 o 
   3   2  12      452.40      443.99     20.71 o 
   4   2  12     1330.81     1336.14     43.31 o 
   5   2  12       15.69       12.01     25.68 o 
   6   2  12      551.89      534.11     33.97 o 
   7   2  12       21.70       18.68     27.33 o 
   8   2  12      283.72      308.05     32.83 o 
   9   2  12      129.70      126.39     31.07 o 
  10   2  12       63.55       46.50     32.01 o 
  11   2  12      144.06      155.15     36.06 o 
  12   2  12       18.28       12.35     32.42 o 
 -13   3  12        0.61       -5.24     36.64 o 
 -12   3  12       86.60       75.16     36.83 o 
 -11   3  12       65.95       79.13     33.46 o 
 -10   3  12        4.07       -1.57     31.75 o 
  -9   3  12       99.91       94.22     25.37 o 
  -8   3  12        0.85        9.77     21.31 o 
  -7   3  12      121.10      122.59     30.78 o 
  -6   3  12      161.20      199.49     39.52 o 
  -5   3  12      321.83      316.41     20.98 o 
  -4   3  12     1327.71     1307.54     28.75 o 
  -3   3  12        1.93       -0.71     14.69 o 
  -2   3  12      487.78      524.43     22.67 o 
  -1   3  12      832.24      809.34     24.49 o 
   0   3  12       15.32       22.98     13.07 o 
   1   3  12      113.86      104.07     15.60 o 
   2   3  12      107.45       93.17     15.32 o 
   3   3  12      211.99      232.77     17.66 o 
   4   3  12        9.11        3.64     13.90 o 
   5   3  12      353.86      317.38     28.49 o 
   6   3  12       90.43       71.00     26.41 o 
   7   3  12      268.59      276.12     29.61 o 
   8   3  12      181.91      173.57     30.25 o 
   9   3  12      314.74      290.56     32.98 o 
  10   3  12      281.20      258.47     35.75 o 
  11   3  12        0.38       -6.77     32.79 o 
  12   3  12       52.32       33.77     30.54 o 
 -13   4  12        1.38      -14.14     37.08 o 
 -12   4  12      442.35      456.24     44.14 o 
 -11   4  12      466.51      414.68     39.17 o 
 -10   4  12        0.84       -9.20     30.83 o 
  -9   4  12     1074.57      996.24     36.10 o 
  -8   4  12       24.12       37.04     22.81 o 
  -7   4  12      642.21      659.83     38.04 o 
  -6   4  12      751.65      735.85     27.03 o 
  -5   4  12      346.67      351.87     25.21 o 
  -4   4  12      638.68      671.72     24.67 o 
  -3   4  12      201.36      191.06     18.34 o 
  -2   4  12      205.17      210.13     19.11 o 
  -1   4  12      289.76      270.31     24.21 o 
   0   4  12        3.25        6.61     15.21 o 
   1   4  12        7.05       13.99     14.66 o 
   2   4  12      501.59      524.51     20.09 o 
   3   4  12     1828.25     1880.67     52.61 o 
   4   4  12      460.86      468.08     19.35 o 
   5   4  12      161.12      164.27     16.11 o 
   6   4  12      980.34     1018.68     25.71 o 
   7   4  12     1365.03     1372.82     46.07 o 
   8   4  12      184.44      197.67     31.37 o 
   9   4  12       14.47        1.78     28.27 o 
  10   4  12       55.44       48.42     31.61 o 
  11   4  12      255.12      278.13     37.22 o 
  12   4  12        5.98       18.70     47.57 o 
 -13   5  12      506.17      492.37     66.11 o 
 -12   5  12      352.97      407.80     39.97 o 
 -11   5  12      685.40      697.65     44.30 o 
 -10   5  12     1018.15      987.97     38.49 o 
  -9   5  12      329.22      348.82     29.14 o 
  -8   5  12      753.38      712.58     32.42 o 
  -7   5  12     1659.15     1558.24     47.97 o 
  -6   5  12     1319.36     1324.08     36.39 o 
  -5   5  12     1229.93     1258.18     36.49 o 
  -4   5  12     1101.03     1098.53     34.86 o 
  -3   5  12      928.20      918.04     26.86 o 
  -2   5  12      259.09      262.66     20.47 o 
  -1   5  12      161.66      120.40      9.64 o 
   0   5  12      862.60      752.74     23.71 o 
   1   5  12        1.05        5.30     12.96 o 
   2   5  12     1372.72     1300.60     34.52 o 
   3   5  12       18.37       16.25     12.80 o 
   4   5  12      419.26      456.06     23.43 o 
   5   5  12      739.28      829.26     21.56 o 
   6   5  12      287.70      295.85     16.14 o 
   7   5  12       67.06       85.25     26.62 o 
   8   5  12       50.89       56.72     28.31 o 
   9   5  12     1230.90     1237.45    103.26 o 
  10   5  12      723.97      819.19     44.58 o 
  11   5  12        3.75       13.88     54.34 o 
  12   5  12      146.75      125.51     58.51 o 
 -13   6  12        5.08       33.01     64.53 o 
 -12   6  12      268.73      235.21     63.76 o 
 -11   6  12      295.72      341.75     38.33 o 
 -10   6  12      508.91      494.66     33.30 o 
  -9   6  12      774.45      789.41     36.04 o 
  -8   6  12      534.00      491.93     30.65 o 
  -7   6  12      865.26      913.77     35.60 o 
  -6   6  12     1680.06     1653.01     38.93 o 
  -5   6  12      215.22      197.56     20.48 o 
  -4   6  12      906.10      933.61     34.65 o 
  -3   6  12      254.67      257.44     20.88 o 
  -2   6  12     3441.46     3374.84     44.18 o 
  -1   6  12     2339.70     2192.64     23.09 o 
   0   6  12       93.57       83.86     12.27 o 
   1   6  12     1651.01     1593.40     34.35 o 
   2   6  12     1050.41     1063.09     23.88 o 
   3   6  12      329.41      320.92     15.76 o 
   4   6  12     1438.46     1427.27     24.08 o 
   5   6  12      701.32      738.12     24.84 o 
   6   6  12      432.85      397.79     41.07 o 
   7   6  12      163.43      174.06     27.39 o 
   8   6  12      704.20      679.46     37.38 o 
   9   6  12      425.88      427.20     35.32 o 
  10   6  12      288.85      244.41     31.78 o 
  11   6  12      620.18      636.19     68.37 o 
 -12   7  12       67.86       18.42     61.66 o 
 -11   7  12       53.19       45.78     31.20 o 
 -10   7  12      562.18      538.03     31.51 o 
  -9   7  12      493.07      475.23     29.33 o 
  -8   7  12     1049.20     1004.69     35.30 o 
  -7   7  12      853.87      863.29     33.42 o 
  -6   7  12      130.04      140.18     21.75 o 
  -5   7  12      714.25      640.66     28.53 o 
  -4   7  12     1062.80     1099.65     72.38 o 
  -3   7  12       77.04       98.10     19.38 o 
  -2   7  12      573.96      547.72     30.14 o 
  -1   7  12      364.88      350.66     14.21 o 
   0   7  12     1843.80     1781.18     39.83 o 
   1   7  12        6.32        4.29     11.82 o 
   2   7  12       17.80       27.76     14.43 o 
   3   7  12      502.43      510.58     16.32 o 
   4   7  12     1267.81     1345.88     40.85 o 
   5   7  12      985.02      983.72     54.28 o 
   6   7  12      185.98      212.70     27.59 o 
   7   7  12      388.00      388.22     31.98 o 
   8   7  12        0.61       19.11     25.43 o 
   9   7  12       15.83       51.95     27.84 o 
  10   7  12      229.12      194.32     63.67 o 
  11   7  12      228.01      259.79     69.12 o 
 -12   8  12       65.36       61.90     63.60 o 
 -11   8  12       29.16       -8.45     36.18 o 
 -10   8  12       90.77      100.31     26.34 o 
  -9   8  12        0.89        6.63     24.80 o 
  -8   8  12      131.97      123.21     25.31 o 
  -7   8  12      108.59       84.37     24.30 o 
  -6   8  12       17.77       25.69     22.20 o 
  -5   8  12       80.95       62.82     22.34 o 
  -4   8  12      417.06      420.86     26.18 o 
  -3   8  12      276.87      264.73     21.52 o 
  -2   8  12       14.01       12.13     18.34 o 
  -1   8  12        5.75        6.48      8.82 o 
   0   8  12     3421.43     3294.25     48.62 o 
   1   8  12     1199.19     1166.35     71.26 o 
   2   8  12      239.87      224.07     35.47 o 
   3   8  12       13.56        8.54     30.43 o 
   4   8  12      366.93      345.97     28.32 o 
   5   8  12      335.49      332.92     28.02 o 
   6   8  12      114.91       78.91     25.17 o 
   7   8  12       16.33       10.82     23.55 o 
   8   8  12        1.86       18.45     25.24 o 
   9   8  12      264.80      201.87     57.53 o 
  10   8  12       16.27       48.99     47.64 o 
  11   8  12       40.28       28.00     55.79 o 
 -12   9  12      113.51      119.82     62.25 o 
 -11   9  12        8.24       23.67     41.01 o 
 -10   9  12      181.29      149.08     42.31 o 
  -9   9  12       22.54       38.21     22.79 o 
  -8   9  12      830.94      832.74     32.82 o 
  -7   9  12      250.33      251.28     27.89 o 
  -6   9  12      333.46      367.70     26.98 o 
  -5   9  12      293.15      334.60     26.12 o 
  -4   9  12       21.30       17.60     20.53 o 
  -3   9  12      431.60      408.36     23.77 o 
  -2   9  12       78.23       72.81     18.85 o 
  -1   9  12      142.61      126.40     25.08 o 
   0   9  12        4.00        4.45     10.78 o 
   1   9  12       35.80       33.39     29.63 o 
   2   9  12     1579.90     1665.89     66.89 o 
   3   9  12      116.67      127.58     41.75 o 
   4   9  12      905.58      944.59     59.95 o 
   5   9  12      360.10      359.75     29.01 o 
   6   9  12      528.18      542.91     31.78 o 
   7   9  12      375.18      396.02     30.78 o 
   8   9  12      200.62      176.20     58.13 o 
   9   9  12      588.05      555.28     61.57 o 
  10   9  12      113.90      103.42     57.23 o 
 -11  10  12     1259.34     1267.11     61.90 o 
 -10  10  12     1901.30     1948.43     66.20 o 
  -9  10  12      488.15      456.91     56.50 o 
  -8  10  12       23.56       51.70     21.29 o 
  -7  10  12     1098.52     1051.53     44.07 o 
  -6  10  12     1175.36     1185.09     38.83 o 
  -5  10  12        6.23       16.43     21.93 o 
  -4  10  12     1113.45     1155.57     35.40 o 
  -3  10  12       41.80       47.67     17.12 o 
  -2  10  12      816.63      791.17     28.87 o 
  -1  10  12      284.18      259.71     37.07 o 
   0  10  12       41.91       32.58     29.67 o 
   1  10  12      384.38      401.37     44.40 o 
   2  10  12     1333.81     1201.05     58.13 o 
   3  10  12      871.14      865.66     54.11 o 
   4  10  12     1029.17     1068.75     60.10 o 
   5  10  12      492.08      545.24     58.02 o 
   6  10  12      150.30      209.92     26.99 o 
   7  10  12      108.48      116.14     50.19 o 
   8  10  12     1462.64     1555.15     87.60 o 
   9  10  12      550.99      536.45     66.05 o 
  10  10  12      749.06      838.91     81.65 o 
 -11  11  12       31.15       25.42     36.35 o 
 -10  11  12      471.32      462.42     48.70 o 
  -9  11  12      952.27      923.67     52.78 o 
  -8  11  12      973.63      983.77     39.18 o 
  -7  11  12      541.34      526.09     34.10 o 
  -6  11  12      289.15      305.56     28.56 o 
  -5  11  12      366.77      372.06     27.25 o 
  -4  11  12      319.25      334.65     27.84 o 
  -3  11  12      650.50      683.99     24.67 o 
  -2  11  12      206.40      225.36     20.14 o 
  -1  11  12      160.13      165.16     33.49 o 
   0  11  12      675.85      710.72     48.72 o 
   1  11  12      323.34      358.33     42.19 o 
   2  11  12      391.14      335.64     46.19 o 
   3  11  12      284.02      247.21     43.01 o 
   4  11  12       93.90      129.86     42.88 o 
   5  11  12     1093.72     1247.87     72.19 o 
   6  11  12      189.58      236.33     53.50 o 
   7  11  12      861.31      939.22     69.60 o 
   8  11  12        2.69       -2.99     51.94 o 
   9  11  12      356.01      375.91     62.88 o 
  10  11  12      204.05      217.42     68.78 o 
 -11  12  12       18.55        2.67     41.80 o 
 -10  12  12      301.52      256.86     41.21 o 
  -9  12  12      217.97      252.53     40.05 o 
  -8  12  12       56.22       63.95     26.77 o 
  -7  12  12      530.91      561.95     34.66 o 
  -6  12  12      569.99      553.80     31.68 o 
  -5  12  12       83.09       82.04     24.26 o 
  -4  12  12        2.99       12.32     24.20 o 
  -3  12  12       72.70       81.06     17.95 o 
  -2  12  12      194.70      210.42     19.98 o 
  -1  12  12      437.07      470.76     29.95 o 
   0  12  12      584.92      529.34     46.41 o 
   1  12  12      108.49       97.57     34.48 o 
   2  12  12       45.04       -0.94     40.10 o 
   3  12  12       17.35       16.03     38.03 o 
   4  12  12      153.22      100.69     42.40 o 
   5  12  12      522.96      553.88     59.83 o 
   6  12  12      177.37      192.78     53.50 o 
   7  12  12        0.28      -28.45     50.35 o 
   8  12  12       51.81      107.70     58.20 o 
   9  12  12      588.93      677.77     71.81 o 
 -11  13  12      234.68      189.23     56.82 o 
 -10  13  12      284.96      286.00     44.28 o 
  -9  13  12       93.72      113.17     37.76 o 
  -8  13  12       70.43      121.77     31.27 o 
  -7  13  12        0.06        2.64     27.61 o 
  -6  13  12      220.00      207.45     28.26 o 
  -5  13  12      298.91      316.05     31.21 o 
  -4  13  12        3.31        9.20     23.48 o 
  -3  13  12        9.49        8.46     18.07 o 
  -2  13  12      278.50      283.25     21.16 o 
  -1  13  12      678.80      680.38     29.34 o 
   0  13  12      559.93      530.97     34.60 o 
   1  13  12      427.86      377.37     42.28 o 
   2  13  12      146.86      164.62     43.61 o 
   3  13  12       28.89       14.22     36.76 o 
   4  13  12       26.16       20.15     37.09 o 
   5  13  12      103.98      127.71     51.06 o 
   6  13  12       77.06       55.25     46.83 o 
   7  13  12      475.15      554.48     68.18 o 
   8  13  12       14.62       -8.13     59.12 o 
   9  13  12       57.08       43.87     51.31 o 
 -11  14  12       16.42      -24.03     52.21 o 
 -10  14  12       42.55       59.28     39.54 o 
  -9  14  12       29.86       68.13     41.09 o 
  -8  14  12       12.38       29.68     29.37 o 
  -7  14  12      191.32      193.99     30.60 o 
  -6  14  12      358.94      395.81     32.60 o 
  -5  14  12       82.74      120.68     26.03 o 
  -4  14  12      274.63      297.86     29.61 o 
  -3  14  12        8.65        4.80     18.59 o 
  -2  14  12     1090.57     1084.93     41.61 o 
  -1  14  12       71.24       81.65     21.49 o 
   0  14  12      253.37      235.14     26.85 o 
   1  14  12      545.63      539.46     50.95 o 
   2  14  12      759.05      715.66     52.97 o 
   3  14  12      333.40      319.61     49.97 o 
   4  14  12      214.18      193.80     51.73 o 
   5  14  12       11.63       -0.29     39.16 o 
   6  14  12        4.97       20.49     45.07 o 
   7  14  12       20.78       38.70     49.92 o 
   8  14  12      243.73      229.66     55.70 o 
 -10  15  12      237.07      246.04     61.24 o 
  -9  15  12      244.89      268.68     43.62 o 
  -8  15  12      386.64      432.81     35.61 o 
  -7  15  12      336.96      350.79     33.06 o 
  -6  15  12      181.48      191.68     32.36 o 
  -5  15  12      265.73      258.94     31.31 o 
  -4  15  12       13.43       23.34     24.75 o 
  -3  15  12      731.44      746.60     27.39 o 
  -2  15  12       92.54      123.18     20.38 o 
  -1  15  12      114.00      131.44     22.57 o 
   0  15  12      963.46      996.66     33.32 o 
   1  15  12       10.15       10.47     21.95 o 
   2  15  12      764.64      834.56     34.95 o 
   3  15  12      196.57      215.65     48.77 o 
   4  15  12      751.66      765.65     64.10 o 
   5  15  12      495.78      503.98     62.02 o 
   6  15  12      215.54      202.63     58.44 o 
   7  15  12      314.28      335.91     62.62 o 
   8  15  12      370.92      444.99     73.50 o 
  -9  16  12      768.60      757.99     53.62 o 
  -8  16  12       33.54       42.81     28.37 o 
  -7  16  12      598.28      676.19     38.84 o 
  -6  16  12      435.44      418.58     32.55 o 
  -5  16  12       93.49      127.12     29.60 o 
  -4  16  12      460.52      448.46     32.37 o 
  -3  16  12       15.96       19.62     25.04 o 
  -2  16  12      779.72      866.50     28.79 o 
  -1  16  12      979.12     1030.67     34.49 o 
   0  16  12      276.50      303.07     24.83 o 
   1  16  12      870.80      951.78     58.99 o 
   2  16  12      240.04      193.91     43.04 o 
   3  16  12     1052.10     1109.04     67.55 o 
   4  16  12      217.11      261.19     53.89 o 
   5  16  12      819.75      918.65     65.39 o 
   6  16  12     1318.74     1429.02     82.26 o 
   7  16  12      128.76      124.95     51.99 o 
  -9  17  12       16.35        8.99     51.53 o 
  -8  17  12      102.52      152.83     32.36 o 
  -7  17  12       23.57       20.11     31.80 o 
  -6  17  12      213.88      251.70     33.77 o 
  -5  17  12      195.40      202.95     33.17 o 
  -4  17  12       15.23       18.69     27.22 o 
  -3  17  12      270.31      303.24     30.03 o 
  -2  17  12       40.15       27.88     26.87 o 
  -1  17  12      496.97      503.83     27.77 o 
   0  17  12      468.15      493.79     41.05 o 
   1  17  12      319.76      332.65     44.44 o 
   2  17  12       43.79       70.65     42.99 o 
   3  17  12       18.87        7.62     41.02 o 
   4  17  12       35.33       41.31     42.02 o 
   5  17  12      622.98      626.60     66.05 o 
   6  17  12      459.61      479.66     61.33 o 
   7  17  12      221.40      233.60     65.26 o 
  -8  18  12      121.43      122.23     41.15 o 
  -7  18  12      222.65      213.35     35.27 o 
  -6  18  12       50.32       53.31     28.86 o 
  -5  18  12       50.01       40.50     30.65 o 
  -4  18  12       58.74       45.89     29.48 o 
  -3  18  12      167.21      226.64     31.59 o 
  -2  18  12      160.83      148.34     26.90 o 
  -1  18  12      150.71      157.36     60.35 o 
   0  18  12      178.76      202.47     34.32 o 
   1  18  12       63.20       32.42     30.35 o 
   2  18  12        0.61       11.98     42.06 o 
   3  18  12      167.68      195.10     46.85 o 
   4  18  12      322.69      253.61     51.61 o 
   5  18  12        5.06      -19.43     54.63 o 
   6  18  12      154.10      178.70     58.68 o 
  -7  19  12      541.90      639.16     50.54 o 
  -6  19  12        4.06        4.75     30.91 o 
  -5  19  12       17.62        0.16     28.43 o 
  -4  19  12      107.96      111.18     29.87 o 
  -3  19  12     1248.84     1283.02     51.73 o 
  -2  19  12       31.08       40.46     39.95 o 
  -1  19  12        6.38       15.80     36.34 o 
   0  19  12      708.81      759.88     76.80 o 
   1  19  12       40.66       42.76     30.72 o 
   2  19  12      181.81      149.70     37.28 o 
   3  19  12       67.37       17.01     40.68 o 
   4  19  12       20.78       17.94     43.35 o 
   5  19  12       71.65       88.90     53.77 o 
   6  19  12       15.62       16.39     57.64 o 
  -6  20  12      932.71     1070.04     71.02 o 
  -5  20  12      145.49      134.72     37.37 o 
  -4  20  12      222.61      230.99     40.90 o 
  -3  20  12       83.70       97.21     40.90 o 
  -2  20  12      624.43      658.72     49.13 o 
  -1  20  12      510.45      538.52     48.37 o 
   0  20  12       90.26       90.41     56.75 o 
   1  20  12      208.32      244.20     67.76 o 
   2  20  12       26.51       -0.58     63.66 o 
   3  20  12       51.46       41.05     43.79 o 
   4  20  12       10.81       11.03     43.20 o 
   5  20  12       34.53      -12.27     50.65 o 
  -5  21  12      508.18      570.78     63.83 o 
  -4  21  12       27.07       37.85     48.89 o 
  -3  21  12      372.07      365.32     59.91 o 
  -2  21  12       21.22       -8.90     58.70 o 
  -1  21  12       98.90       82.25     60.02 o 
 -14   1  13       85.41       81.04     50.80 o 
 -13   1  13        5.01       15.04     37.56 o 
 -12   1  13      178.27      192.24     38.01 o 
 -11   1  13      369.20      355.43     38.23 o 
 -10   1  13      216.12      247.05     35.68 o 
  -9   1  13     1828.34     1678.16     53.83 o 
  -8   1  13      205.17      216.79     28.46 o 
  -7   1  13      519.32      542.14     32.36 o 
  -6   1  13      170.40      215.55     34.13 o 
  -5   1  13     2461.45     2481.73     66.71 o 
  -4   1  13      932.91      947.60     15.63 o 
  -3   1  13      153.19      137.11      9.99 o 
  -2   1  13      562.14      564.44     31.01 o 
  -1   1  13        0.42        3.68     14.60 o 
   0   1  13      395.38      399.78     17.87 o 
   1   1  13      524.83      499.53     21.92 o 
   2   1  13       81.18      104.17     15.20 o 
   3   1  13       66.75       60.42     17.17 o 
   4   1  13      184.92      182.36     27.46 o 
   5   1  13        2.85        4.07     27.36 o 
   6   1  13     1729.51     1625.44     48.19 o 
   7   1  13     1527.59     1406.45     62.98 o 
   8   1  13      163.31      163.64     34.27 o 
   9   1  13      154.92      190.70     34.99 o 
  10   1  13      321.62      334.05     38.29 o 
  11   1  13       12.03       20.95     31.85 o 
  12   1  13        2.56       -7.05     36.10 o 
 -14   2  13       84.02       80.34     52.72 o 
 -13   2  13      655.95      633.62     49.32 o 
 -12   2  13      401.88      388.34     41.85 o 
 -11   2  13      838.24      781.58     48.91 o 
 -10   2  13      565.52      584.59     51.73 o 
  -9   2  13      332.36      326.17     29.30 o 
  -8   2  13     1372.39     1361.53     40.16 o 
  -7   2  13     1106.07     1102.36     44.59 o 
  -6   2  13      145.40      159.55     31.46 o 
  -5   2  13     1841.17     1874.67     33.87 o 
  -4   2  13     2883.30     2817.59     38.02 o 
  -3   2  13     2775.05     2600.22     21.81 o 
  -2   2  13     5058.24     5047.99     54.19 o 
  -1   2  13      678.18      701.02     26.11 o 
   0   2  13       21.95       22.39     13.81 o 
   1   2  13     1583.94     1508.25     29.88 o 
   2   2  13     1611.37     1581.12     40.56 o 
   3   2  13      476.98      441.43     22.10 o 
   4   2  13      719.37      769.57     26.02 o 
   5   2  13        5.84        3.02     24.11 o 
   6   2  13      362.62      338.97     32.78 o 
   7   2  13      867.91      868.48     41.53 o 
   8   2  13        2.70       -0.64     26.96 o 
   9   2  13      390.44      340.21     36.21 o 
  10   2  13      903.21      928.57     48.69 o 
  11   2  13      245.86      226.75     38.93 o 
  12   2  13       83.78       86.93     35.66 o 
 -13   3  13        6.31       27.65     38.49 o 
 -12   3  13      772.23      766.39     56.71 o 
 -11   3  13      236.39      232.81     41.66 o 
 -10   3  13      691.07      637.67     42.06 o 
  -9   3  13     1910.93     1956.98     50.98 o 
  -8   3  13      123.21      158.49     26.25 o 
  -7   3  13      562.17      589.92     39.27 o 
  -6   3  13      617.12      634.83     26.15 o 
  -5   3  13     1380.12     1424.62     31.94 o 
  -4   3  13     5379.33     5352.21     55.04 o 
  -3   3  13        8.04       15.20     15.62 o 
  -2   3  13       96.22       85.81     19.69 o 
  -1   3  13      894.08      841.79     26.47 o 
   0   3  13      381.96      386.45     18.52 o 
   1   3  13      927.55      913.87     47.82 o 
   2   3  13     1396.23     1429.27     30.28 o 
   3   3  13     1844.54     1926.72     49.04 o 
   4   3  13      267.49      277.91     18.53 o 
   5   3  13       18.43        9.92     15.05 o 
   6   3  13       19.87       29.28     24.81 o 
   7   3  13      162.85      194.99     30.01 o 
   8   3  13      302.39      327.22     33.53 o 
   9   3  13      749.06      743.70     55.10 o 
  10   3  13      220.33      208.27     33.86 o 
  11   3  13       77.10      103.91     36.69 o 
  12   3  13       19.41       27.06     51.09 o 
 -13   4  13      293.74      300.34     44.98 o 
 -12   4  13       46.21       77.93     36.95 o 
 -11   4  13       97.61      125.65     38.32 o 
 -10   4  13      119.61      142.03     33.74 o 
  -9   4  13       21.03       37.88     25.81 o 
  -8   4  13      139.11      147.30     27.92 o 
  -7   4  13     1536.06     1567.78     52.34 o 
  -6   4  13     3615.27     3481.64    105.25 o 
  -5   4  13     1095.42     1182.00     31.09 o 
  -4   4  13       12.12       19.34     17.08 o 
  -3   4  13      384.34      393.46     21.53 o 
  -2   4  13     1286.54     1288.06     30.47 o 
  -1   4  13      188.36      192.86     19.82 o 
   0   4  13      407.29      418.30     21.44 o 
   1   4  13      922.26      936.84     25.24 o 
   2   4  13       29.57       27.70     14.53 o 
   3   4  13      115.70      143.77     16.65 o 
   4   4  13        5.34       11.25     14.55 o 
   5   4  13     1081.87     1059.89     26.80 o 
   6   4  13      140.76      153.18     17.12 o 
   7   4  13      434.72      449.06     35.02 o 
   8   4  13       97.60       79.13     31.50 o 
   9   4  13      300.29      279.37     33.99 o 
  10   4  13      318.13      277.82     37.63 o 
  11   4  13       35.02       32.32     33.05 o 
 -13   5  13      252.95      231.73     73.03 o 
 -12   5  13        0.16       25.06     36.74 o 
 -11   5  13      988.09      970.13     70.05 o 
 -10   5  13       24.72       27.35     25.47 o 
  -9   5  13       95.97       97.07     28.23 o 
  -8   5  13      333.55      330.56     27.95 o 
  -7   5  13      657.87      629.86     41.74 o 
  -6   5  13      928.85      903.81     40.42 o 
  -5   5  13       24.49       27.87     22.14 o 
  -4   5  13      389.74      390.17     22.96 o 
  -3   5  13      193.18      191.07     20.02 o 
  -2   5  13       11.79        7.34     18.19 o 
  -1   5  13      969.67      913.40     17.13 o 
   0   5  13        0.73        0.50     15.72 o 
   1   5  13       28.64       21.60     15.26 o 
   2   5  13       25.10       23.89     14.97 o 
   3   5  13       74.22       70.85     14.85 o 
   4   5  13       19.14       18.25     13.40 o 
   5   5  13      185.60      158.56     15.74 o 
   6   5  13        3.32       -0.68     25.76 o 
   7   5  13        2.85       -2.49     26.85 o 
   8   5  13      511.33      593.22     39.75 o 
   9   5  13       47.60       53.31     27.27 o 
  10   5  13        4.56       -0.13     31.32 o 
  11   5  13       34.81      -10.27     55.25 o 
 -12   6  13        1.11      -12.00     55.89 o 
 -11   6  13      309.31      314.19     38.02 o 
 -10   6  13      117.70      128.34     28.28 o 
  -9   6  13        7.44        3.12     24.86 o 
  -8   6  13     1196.13     1157.90     38.23 o 
  -7   6  13        3.01        8.93     20.79 o 
  -6   6  13       14.37       26.43     21.53 o 
  -5   6  13       33.33       38.20     23.45 o 
  -4   6  13     3260.43     3020.93     53.74 o 
  -3   6  13       50.18       35.68     18.53 o 
  -2   6  13      616.23      586.09     24.87 o 
  -1   6  13      249.32      249.97     11.30 o 
   0   6  13     2260.97     2215.93     34.61 o 
   1   6  13      866.92      877.11     29.36 o 
   2   6  13       43.85       43.78     14.26 o 
   3   6  13       74.63       63.93     14.24 o 
   4   6  13      547.21      574.38     19.13 o 
   5   6  13      188.04      168.25     28.59 o 
   6   6  13       76.74       91.91     28.37 o 
   7   6  13      318.13      282.67     29.92 o 
   8   6  13        5.35        2.16     26.35 o 
   9   6  13        7.09       -9.18     28.38 o 
  10   6  13        0.91        9.30     49.08 o 
  11   6  13       26.22       53.13     50.14 o 
 -12   7  13      194.10      218.72     63.52 o 
 -11   7  13      162.37      197.11     63.88 o 
 -10   7  13      110.77      119.86     28.78 o 
  -9   7  13     2506.51     2477.04     52.90 o 
  -8   7  13      110.23       95.18     26.21 o 
  -7   7  13      565.77      595.27     30.23 o 
  -6   7  13       61.57       68.18     22.19 o 
  -5   7  13      472.04      521.58     27.20 o 
  -4   7  13      780.74      758.34     34.40 o 
  -3   7  13       25.98       22.05     19.38 o 
  -2   7  13     1264.09     1212.58     39.75 o 
  -1   7  13      367.08      338.28     25.07 o 
   0   7  13      549.63      498.67     18.92 o 
   1   7  13       80.99       77.93     12.97 o 
   2   7  13      669.74      724.08     25.26 o 
   3   7  13     3533.38     3462.15     37.61 o 
   4   7  13      905.10      858.03     37.43 o 
   5   7  13     1716.98     1625.33     46.76 o 
   6   7  13      880.25      902.67     39.30 o 
   7   7  13      276.32      231.98     30.35 o 
   8   7  13      555.03      536.42     36.80 o 
   9   7  13      318.18      322.32     34.18 o 
  10   7  13      261.15      228.53     62.12 o 
 -12   8  13       33.88       34.86     58.72 o 
 -11   8  13      329.27      338.99     45.99 o 
 -10   8  13      728.85      718.96     36.02 o 
  -9   8  13      404.70      409.26     30.29 o 
  -8   8  13      273.71      265.54     26.80 o 
  -7   8  13     1709.38     1674.81     43.08 o 
  -6   8  13     1263.25     1360.36     39.01 o 
  -5   8  13     1472.18     1509.94     37.81 o 
  -4   8  13      464.81      507.63     33.40 o 
  -3   8  13     3190.82     3101.26     46.49 o 
  -2   8  13       34.85       53.63     19.95 o 
  -1   8  13     3654.85     3521.63     66.91 o 
   0   8  13        4.57        8.11     13.80 o 
   1   8  13      244.42      270.84     40.51 o 
   2   8  13     2750.26     2711.85     81.87 o 
   3   8  13      323.37      307.82     42.75 o 
   4   8  13     2838.99     2766.33     56.49 o 
   5   8  13     1409.85     1448.29     45.51 o 
   6   8  13     1220.55     1309.30     58.73 o 
   7   8  13      632.43      656.35     36.88 o 
   8   8  13        4.92       -4.74     26.34 o 
   9   8  13      940.68      962.24     74.39 o 
  10   8  13      682.59      677.44     69.81 o 
 -11   9  13       62.46       59.53     40.71 o 
 -10   9  13       73.47       66.65     34.54 o 
  -9   9  13       27.32       40.59     24.67 o 
  -8   9  13      173.46      186.26     26.76 o 
  -7   9  13     1222.39     1255.80     40.70 o 
  -6   9  13     1061.93     1032.56     36.39 o 
  -5   9  13      424.16      458.16     29.29 o 
  -4   9  13        8.65       15.75     22.09 o 
  -3   9  13      634.40      668.07     28.24 o 
  -2   9  13     1619.22     1653.40     41.39 o 
  -1   9  13     1414.00     1340.60     44.10 o 
   0   9  13     2717.74     2671.94     76.72 o 
   1   9  13       14.90       38.42     37.29 o 
   2   9  13     1173.48     1138.20     58.99 o 
   3   9  13      792.43      783.39     58.92 o 
   4   9  13      633.80      656.06     57.33 o 
   5   9  13     1809.19     1740.65     48.22 o 
   6   9  13       16.07       17.92     23.13 o 
   7   9  13      438.58      435.32     33.48 o 
   8   9  13      507.04      475.28     66.86 o 
   9   9  13      184.38      254.97     59.16 o 
  10   9  13       72.42       52.68     63.39 o 
 -11  10  13        7.76       12.41     35.86 o 
 -10  10  13      212.61      191.08     44.85 o 
  -9  10  13       68.98       78.19     34.06 o 
  -8  10  13       97.72      103.93     25.22 o 
  -7  10  13      381.26      399.19     32.22 o 
  -6  10  13      225.26      208.81     25.47 o 
  -5  10  13        3.76       20.27     23.63 o 
  -4  10  13      129.69      129.10     23.67 o 
  -3  10  13       85.38       94.07     18.50 o 
  -2  10  13     1814.53     1738.27     38.78 o 
  -1  10  13      109.07      137.99     27.56 o 
   0  10  13      142.49      136.40     37.71 o 
   1  10  13      170.52      169.97     37.93 o 
   2  10  13       18.92      -15.60     39.15 o 
   3  10  13       91.03       83.14     36.73 o 
   4  10  13       63.05       62.51     37.38 o 
   5  10  13       77.85       10.90     49.13 o 
   6  10  13        7.09       13.17     48.93 o 
   7  10  13       37.12       57.63     48.49 o 
   8  10  13       13.91       36.86     50.33 o 
   9  10  13      117.42      127.58     62.43 o 
 -11  11  13        3.03       15.66     42.37 o 
 -10  11  13       27.01       30.99     34.88 o 
  -9  11  13      813.28      795.83     50.44 o 
  -8  11  13       14.44       12.90     27.12 o 
  -7  11  13      119.05      112.45     27.72 o 
  -6  11  13       25.11       25.70     24.16 o 
  -5  11  13      249.43      263.93     29.17 o 
  -4  11  13      168.72      204.04     25.79 o 
  -3  11  13       43.32       47.50     17.95 o 
  -2  11  13      159.69      188.07     23.49 o 
  -1  11  13     2463.29     2286.52     91.43 o 
   0  11  13       65.30       80.08     33.38 o 
   1  11  13      356.45      331.41     44.52 o 
   2  11  13      372.39      363.64     49.20 o 
   3  11  13      610.46      631.50     55.08 o 
   4  11  13        9.56       41.28     42.06 o 
   5  11  13        5.38       -8.21     50.84 o 
   6  11  13        1.24      -12.28     53.43 o 
   7  11  13       53.50       80.76     46.42 o 
   8  11  13      177.65      158.48     53.18 o 
   9  11  13        0.07       36.75     60.54 o 
 -11  12  13      559.61      494.24     70.42 o 
 -10  12  13      692.80      820.17     56.78 o 
  -9  12  13      432.48      496.84     46.85 o 
  -8  12  13      806.22      746.64     38.57 o 
  -7  12  13      208.23      195.70     30.43 o 
  -6  12  13      516.83      604.60     34.59 o 
  -5  12  13        2.85        9.41     24.95 o 
  -4  12  13       48.91       44.28     25.94 o 
  -3  12  13      467.26      474.00     24.59 o 
  -2  12  13        5.51        2.03     19.38 o 
  -1  12  13     1158.75     1136.56     43.81 o 
   0  12  13      127.72      179.01     40.20 o 
   1  12  13        5.46        9.11     39.13 o 
   2  12  13      122.55      123.63     44.15 o 
   3  12  13      189.50      188.59     45.90 o 
   4  12  13      494.50      499.76     57.06 o 
   5  12  13      388.95      314.34     57.24 o 
   6  12  13       88.82       95.46     55.27 o 
   7  12  13      135.83      143.61     52.73 o 
   8  12  13        0.22       12.91     52.66 o 
   9  12  13      596.78      725.80     79.96 o 
 -11  13  13       84.28       59.14     52.16 o 
 -10  13  13      608.16      550.86     50.33 o 
  -9  13  13     1178.44     1293.41     60.59 o 
  -8  13  13      201.37      253.09     48.87 o 
  -7  13  13     1152.93     1032.88     40.92 o 
  -6  13  13      343.73      353.68     32.95 o 
  -5  13  13       91.08      110.74     27.23 o 
  -4  13  13       27.79       44.47     24.39 o 
  -3  13  13      686.96      634.47     26.79 o 
  -2  13  13     1380.44     1371.21     32.62 o 
  -1  13  13      213.55      239.68     22.57 o 
   0  13  13      337.93      354.99     43.96 o 
   1  13  13       24.43       31.17     39.43 o 
   2  13  13      267.89      251.14     48.59 o 
   3  13  13      377.61      362.13     50.26 o 
   4  13  13      372.15      329.56     49.22 o 
   5  13  13      784.96      851.32     71.11 o 
   6  13  13      135.78      172.97     53.82 o 
   7  13  13       42.00       30.64     54.61 o 
   8  13  13      862.55     1142.11     86.62 o 
 -11  14  13      575.26      550.15     70.34 o 
 -10  14  13       87.85       69.18     55.54 o 
  -9  14  13      187.23      157.17     38.08 o 
  -8  14  13      916.63      929.29     43.19 o 
  -7  14  13        8.80        3.51     29.21 o 
  -6  14  13      285.10      322.87     31.37 o 
  -5  14  13      402.93      376.09     33.20 o 
  -4  14  13      177.25      185.62     29.93 o 
  -3  14  13       40.45       47.68     20.54 o 
  -2  14  13       52.46       65.24     20.57 o 
  -1  14  13     2292.99     2236.77     39.89 o 
   0  14  13       98.92       99.81     25.31 o 
   1  14  13      981.17      990.32     38.90 o 
   2  14  13      240.47      293.28     49.49 o 
   3  14  13      466.70      460.96     51.08 o 
   4  14  13      810.63      777.86     61.63 o 
   5  14  13       20.84        0.60     45.98 o 
   6  14  13      504.31      507.25     57.45 o 
   7  14  13      176.01      180.97     60.24 o 
   8  14  13       39.23       78.72     58.25 o 
 -10  15  13      269.40      252.25     55.58 o 
  -9  15  13       48.71       55.71     37.88 o 
  -8  15  13       27.59       46.04     32.35 o 
  -7  15  13       68.70       51.62     31.48 o 
  -6  15  13      135.36      140.88     31.13 o 
  -5  15  13      642.97      667.30     36.67 o 
  -4  15  13        4.39       14.57     28.13 o 
  -3  15  13      414.34      388.02     25.16 o 
  -2  15  13      478.10      493.07     26.30 o 
  -1  15  13      319.49      313.68     23.95 o 
   0  15  13      994.53     1059.19     35.17 o 
   1  15  13      145.86      156.27     26.97 o 
   2  15  13      182.74      183.18     44.13 o 
   3  15  13       10.31        5.96     45.86 o 
   4  15  13       56.95       38.39     49.59 o 
   5  15  13      518.73      492.91     60.39 o 
   6  15  13       38.46        2.01     52.84 o 
   7  15  13       13.00        4.75     45.26 o 
  -9  16  13      120.52       56.38     55.08 o 
  -8  16  13      228.26      220.58     35.44 o 
  -7  16  13      367.36      432.15     38.70 o 
  -6  16  13      258.08      267.43     34.56 o 
  -5  16  13        4.81       12.44     30.03 o 
  -4  16  13      109.01       95.44     29.12 o 
  -3  16  13       42.30       57.49     27.43 o 
  -2  16  13       56.51       40.52     20.69 o 
  -1  16  13       25.34       36.81     20.50 o 
   0  16  13      159.51      149.74     23.29 o 
   1  16  13      145.70      148.77     41.96 o 
   2  16  13        0.51        4.09     45.37 o 
   3  16  13        0.37        0.44     39.51 o 
   4  16  13       59.34       59.82     42.62 o 
   5  16  13       44.96       17.59     50.83 o 
   6  16  13        8.89      -27.09     47.26 o 
   7  16  13        0.43      -19.54     60.84 o 
  -9  17  13       48.73       93.84     54.51 o 
  -8  17  13      121.85      126.75     36.02 o 
  -7  17  13      331.94      267.21     34.71 o 
  -6  17  13      562.48      580.93     38.18 o 
  -5  17  13        8.06        0.48     29.70 o 
  -4  17  13      624.99      631.09     38.04 o 
  -3  17  13       87.15       85.90     29.28 o 
  -2  17  13      334.94      271.00     30.16 o 
  -1  17  13       95.36       96.77     21.77 o 
   0  17  13       99.58       86.23     32.48 o 
   1  17  13      621.13      699.53     57.58 o 
   2  17  13       75.80       69.12     44.26 o 
   3  17  13     1092.74     1094.97     71.75 o 
   4  17  13       17.28       -1.35     48.72 o 
   5  17  13       96.98      105.70     55.86 o 
   6  17  13      177.72      189.15     62.62 o 
  -8  18  13      819.97      946.09     72.75 o 
  -7  18  13       16.73       13.48     33.98 o 
  -6  18  13      870.90      943.50     45.75 o 
  -5  18  13      718.45      723.42     40.33 o 
  -4  18  13      447.14      411.93     37.10 o 
  -3  18  13       93.06       89.80     28.67 o 
  -2  18  13        1.07       -3.62     26.74 o 
  -1  18  13      215.71      254.92     41.22 o 
   0  18  13       90.40       84.76     32.87 o 
   1  18  13      143.41      154.60     34.94 o 
   2  18  13      150.61      206.12     45.32 o 
   3  18  13       20.73       -1.87     46.60 o 
   4  18  13      303.92      323.39     61.03 o 
   5  18  13      111.60      136.32     52.31 o 
   6  18  13      166.35      199.14     61.39 o 
  -7  19  13      101.92       64.85     37.35 o 
  -6  19  13      115.53      119.64     38.47 o 
  -5  19  13      581.54      597.54     40.15 o 
  -4  19  13      191.08      256.71     35.06 o 
  -3  19  13       28.60       52.40     35.69 o 
  -2  19  13       53.37       48.13     37.01 o 
  -1  19  13        6.70       24.05     37.43 o 
   0  19  13      631.51      612.31     73.27 o 
   1  19  13      346.66      320.06     69.41 o 
   2  19  13        6.09      -14.45     33.03 o 
   3  19  13       80.69       51.67     47.67 o 
   4  19  13        3.83       -1.68     51.41 o 
   5  19  13      344.71      346.52     56.78 o 
  -6  20  13        1.87        3.85     34.81 o 
  -5  20  13      165.81      220.86     54.56 o 
  -4  20  13      349.77      419.07     62.07 o 
  -3  20  13       85.79       92.25     45.73 o 
  -2  20  13        0.09       -5.17     40.95 o 
  -1  20  13       90.76       65.27     43.03 o 
   0  20  13        2.82       -9.25     48.64 o 
   3  20  13        1.82       -8.10     47.26 o 
   4  20  13       12.64       -1.91     47.83 o 
  -4  21  13       87.85       72.07     57.36 o 
  -3  21  13       20.73       -9.32     52.08 o 
  -2  21  13        0.29       -9.61     52.07 o 
  -1  21  13        3.84        4.15     53.75 o 
 -13   0  14      291.66      342.65     69.61 o 
 -12   0  14      491.08      508.96     67.83 o 
 -11   0  14      275.34      334.01     56.75 o 
 -10   0  14      496.22      458.25     57.14 o 
  -9   0  14      989.41     1028.16     69.68 o 
  -8   0  14      204.53      208.64     36.87 o 
  -7   0  14     1755.91     1788.08     80.10 o 
  -6   0  14       63.35       89.30     39.59 o 
  -5   0  14       31.28       35.83     42.36 o 
  -4   0  14     2690.92     2622.52     36.42 o 
  -3   0  14      138.19      167.54     16.52 o 
  -2   0  14    11239.23    11343.10    140.53 o 
  -1   0  14        0.18        9.72     24.01 o 
   0   0  14     2984.80     2891.05     53.28 o 
   1   0  14       11.74        6.23     22.06 o 
   2   0  14      850.50      859.57     33.10 o 
   3   0  14     4321.02     4312.82     86.91 o 
   4   0  14      466.04      355.17     43.38 o 
   5   0  14     5927.93     5796.61    116.54 o 
   6   0  14      674.30      741.00     59.29 o 
   7   0  14      344.90      361.66     51.97 o 
   8   0  14     1882.35     1934.05     82.70 o 
   9   0  14        8.23       14.94     44.44 o 
  10   0  14      806.76      776.57     67.75 o 
  11   0  14       26.09       19.57     51.85 o 
  12   0  14      338.97      242.56     60.39 o 
 -13   1  14      309.95      296.94     46.34 o 
 -12   1  14        0.43        7.28     38.01 o 
 -11   1  14      913.60      891.96     52.46 o 
 -10   1  14       69.34       60.70     35.60 o 
  -9   1  14      897.39      916.25     47.51 o 
  -8   1  14     1332.84     1288.39     41.28 o 
  -7   1  14      141.82      143.17     32.56 o 
  -6   1  14      447.94      494.21     38.23 o 
  -5   1  14        3.35        6.51     14.45 o 
  -4   1  14      836.59      791.72     14.91 o 
  -3   1  14      113.31      100.87     10.09 o 
  -2   1  14     1012.07     1000.75     36.18 o 
  -1   1  14     2108.00     2082.04     33.20 o 
   0   1  14      291.81      331.63     18.93 o 
   1   1  14      987.24     1067.04     25.50 o 
   2   1  14      339.12      363.05     18.94 o 
   3   1  14     1352.53     1394.67     27.80 o 
   4   1  14     2493.12     2535.32     43.56 o 
   5   1  14      432.35      442.98     34.31 o 
   6   1  14     3324.11     3349.18    151.10 o 
   7   1  14      149.15      150.99     31.40 o 
   8   1  14        9.21        1.68     28.91 o 
   9   1  14      322.53      298.14     35.88 o 
  10   1  14      256.24      215.66     37.40 o 
  11   1  14      783.06      766.07     47.04 o 
  12   1  14       32.96       10.61     53.47 o 
 -13   2  14       54.54       50.58     40.46 o 
 -12   2  14       70.67       96.62     41.37 o 
 -11   2  14       98.17       83.19     33.74 o 
 -10   2  14        2.84       -1.08     35.89 o 
  -9   2  14       89.01       93.63     28.11 o 
  -8   2  14      362.18      310.87     30.06 o 
  -7   2  14      651.36      656.09     35.48 o 
  -6   2  14        0.05       13.24     27.03 o 
  -5   2  14      124.66      123.47     17.82 o 
  -4   2  14       63.69       70.66     17.21 o 
  -3   2  14      456.74      457.74     11.38 o 
  -2   2  14       29.51       45.36     18.98 o 
  -1   2  14        2.67        7.06     17.81 o 
   0   2  14      188.52      171.06     17.98 o 
   1   2  14      135.13      121.85     17.13 o 
   2   2  14        8.88        4.93     14.69 o 
   3   2  14      176.43      205.01     20.26 o 
   4   2  14      274.88      275.26     21.43 o 
   5   2  14      573.05      579.12     26.14 o 
   6   2  14      430.85      401.95     33.37 o 
   7   2  14      455.27      418.64     36.93 o 
   8   2  14      315.96      294.49     33.94 o 
   9   2  14      171.08      181.32     32.76 o 
  10   2  14      173.41      207.27     38.40 o 
  11   2  14      103.70       73.25     34.78 o 
  12   2  14       52.69       35.38     45.56 o 
 -13   3  14      268.22      254.25     46.84 o 
 -12   3  14      133.50       89.23     40.48 o 
 -11   3  14        7.28       29.37     33.64 o 
 -10   3  14      324.02      370.86     40.92 o 
  -9   3  14      183.82      210.83     31.71 o 
  -8   3  14        0.50       -3.52     24.57 o 
  -7   3  14     1023.90     1051.92     55.55 o 
  -6   3  14     1401.35     1363.58     47.66 o 
  -5   3  14      668.55      654.30     24.71 o 
  -4   3  14      701.57      695.28     25.31 o 
  -3   3  14      442.18      423.04     22.18 o 
  -2   3  14      173.16      171.83     21.71 o 
  -1   3  14     1342.97     1336.73     34.66 o 
   0   3  14       66.87       82.82     16.23 o 
   1   3  14        0.61        3.70     14.76 o 
   2   3  14      514.62      443.48     22.59 o 
   3   3  14      380.37      379.65     21.47 o 
   4   3  14      177.87      178.72     18.92 o 
   5   3  14      196.89      176.48     18.77 o 
   6   3  14       26.51       18.44     17.63 o 
   7   3  14       14.61        9.22     26.34 o 
   8   3  14        7.27       -7.08     31.37 o 
   9   3  14       15.88        4.74     31.50 o 
  10   3  14        9.53        3.00     33.79 o 
  11   3  14       34.99       46.88     35.28 o 
 -12   4  14     2711.27     2742.78     75.00 o 
 -11   4  14      235.55      225.32     41.05 o 
 -10   4  14       63.61       55.11     27.37 o 
  -9   4  14      269.62      243.88     29.95 o 
  -8   4  14        2.19       -3.29     30.40 o 
  -7   4  14     2239.23     2276.86     62.40 o 
  -6   4  14      130.77      133.56     25.09 o 
  -5   4  14     1033.40     1038.10     31.43 o 
  -4   4  14      974.82      895.45     31.88 o 
  -3   4  14     3149.49     2967.76     50.18 o 
  -2   4  14       81.98       75.55      4.06 o 
  -1   4  14      150.33      159.92     19.45 o 
   0   4  14       88.81       67.71     17.77 o 
   1   4  14      514.89      521.38     20.00 o 
   2   4  14       76.86       73.52     18.26 o 
   3   4  14     1001.60     1005.51     31.45 o 
   4   4  14      113.65      107.22     17.94 o 
   5   4  14     1310.20     1263.50     29.92 o 
   6   4  14      446.20      417.93     35.72 o 
   7   4  14      232.09      258.12     32.15 o 
   8   4  14      676.49      721.55     43.01 o 
   9   4  14       25.75       14.19     29.10 o 
  10   4  14       30.96       32.12     31.43 o 
  11   4  14       23.33       20.11     58.85 o 
 -12   5  14      110.81      136.11     39.90 o 
 -11   5  14     2309.57     2316.09    144.26 o 
 -10   5  14       37.33       61.55     29.60 o 
  -9   5  14      904.28      948.68     37.72 o 
  -8   5  14      906.31      866.06     49.13 o 
  -7   5  14       45.78       55.47     30.40 o 
  -6   5  14      112.24      145.65     22.83 o 
  -5   5  14      882.09      821.62     35.30 o 
  -4   5  14     1115.20     1112.10     41.14 o 
  -3   5  14      875.89      888.43     28.52 o 
  -2   5  14       35.35       46.61     19.68 o 
  -1   5  14     3452.84     3487.48     31.64 o 
   0   5  14      134.83      138.37     18.66 o 
   1   5  14     2053.41     2102.92     37.01 o 
   2   5  14       90.57       97.80     17.66 o 
   3   5  14       57.30       55.81     16.21 o 
   4   5  14     2949.21     2822.30     39.23 o 
   5   5  14       15.16        4.61     26.13 o 
   6   5  14      529.63      532.60     36.74 o 
   7   5  14      209.49      220.36     31.25 o 
   8   5  14        7.44       18.79     29.31 o 
   9   5  14      771.45      732.78     43.23 o 
  10   5  14        0.04        9.34     31.07 o 
  11   5  14       99.25      145.33     60.41 o 
 -12   6  14      511.95      621.17     78.27 o 
 -11   6  14        6.44       31.11     34.77 o 
 -10   6  14     2417.05     2340.01     75.40 o 
  -9   6  14      244.08      251.90     31.40 o 
  -8   6  14      163.17      204.44     38.11 o 
  -7   6  14      564.38      613.88     30.56 o 
  -6   6  14        4.88        2.43     21.09 o 
  -5   6  14      160.92      206.42     27.15 o 
  -4   6  14       14.44       27.07     24.18 o 
  -3   6  14       19.60       24.36     19.25 o 
  -2   6  14     1352.32     1334.90     34.02 o 
  -1   6  14       93.82       96.95      9.83 o 
   0   6  14      627.86      624.20     18.23 o 
   1   6  14      621.38      635.42     28.44 o 
   2   6  14      246.35      247.10     18.32 o 
   3   6  14     1624.56     1703.49     38.00 o 
   4   6  14        4.28       16.54     13.72 o 
   5   6  14     2097.08     2011.26     53.85 o 
   6   6  14      523.96      556.58     38.20 o 
   7   6  14     2082.14     1976.65     55.06 o 
   8   6  14       88.31      102.71     29.59 o 
   9   6  14       49.88       52.82     28.67 o 
  10   6  14      132.56      139.16     57.45 o 
 -12   7  14       57.31       88.67     65.65 o 
 -11   7  14      509.36      496.85     49.79 o 
 -10   7  14       21.39       29.02     27.94 o 
  -9   7  14        1.24        6.70     24.68 o 
  -8   7  14       54.04       44.35     34.37 o 
  -7   7  14      222.24      219.14     27.10 o 
  -6   7  14      644.66      646.35     31.17 o 
  -5   7  14      224.83      212.46     27.29 o 
  -4   7  14      114.72      100.55     25.90 o 
  -3   7  14      449.19      438.86     32.59 o 
  -2   7  14       10.81       27.00     27.09 o 
  -1   7  14      432.17      446.83     46.51 o 
   0   7  14      353.75      355.63     22.48 o 
   1   7  14      706.20      721.33     28.81 o 
   2   7  14       22.44        7.61     16.14 o 
   3   7  14       25.08       29.20     13.30 o 
   4   7  14      476.49      519.69     34.90 o 
   5   7  14      130.92      137.97     27.97 o 
   6   7  14      553.78      539.58     36.31 o 
   7   7  14       61.25       33.06     28.79 o 
   8   7  14        2.03       14.40     27.93 o 
   9   7  14       43.86       77.86     60.36 o 
  10   7  14       16.51       30.23     52.51 o 
 -11   8  14       63.67       74.74     37.89 o 
 -10   8  14       50.50       42.63     28.18 o 
  -9   8  14        0.05        7.22     26.25 o 
  -8   8  14       60.01       57.42     37.33 o 
  -7   8  14       46.63       42.28     25.35 o 
  -6   8  14        9.08        0.38     23.66 o 
  -5   8  14      108.67      130.53     23.20 o 
  -4   8  14      154.73      149.04     30.19 o 
  -3   8  14      148.66      151.68     21.88 o 
  -2   8  14      485.70      494.64     27.32 o 
  -1   8  14       75.90       84.72     28.68 o 
   0   8  14      287.10      317.31     32.74 o 
   1   8  14       95.92       76.07     39.27 o 
   2   8  14      289.63      239.94     46.67 o 
   3   8  14       23.82       31.84     41.94 o 
   4   8  14       79.72       61.56     26.30 o 
   5   8  14      309.79      276.22     30.09 o 
   6   8  14       76.48       61.43     27.58 o 
   7   8  14        4.64       10.85     27.29 o 
   8   8  14       48.47       52.64     29.12 o 
   9   8  14       13.01       15.19     42.79 o 
  10   8  14       73.53       48.16     57.89 o 
 -11   9  14      657.81      760.82     55.59 o 
 -10   9  14      400.43      416.49     50.90 o 
  -9   9  14      443.06      448.48     32.80 o 
  -8   9  14      189.97      188.64     42.17 o 
  -7   9  14        0.88       13.54     25.60 o 
  -6   9  14      603.32      626.80     42.41 o 
  -5   9  14      143.72      148.70     26.18 o 
  -4   9  14      692.10      687.01     31.01 o 
  -3   9  14      675.04      696.59     29.71 o 
  -2   9  14      163.32      172.36     23.39 o 
  -1   9  14      526.03      512.73     38.34 o 
   0   9  14     1537.79     1387.12     61.04 o 
   1   9  14     1988.89     1943.65     70.93 o 
   2   9  14      338.71      345.38     47.15 o 
   3   9  14       69.92       62.78     41.27 o 
   4   9  14      770.72      848.86     60.75 o 
   5   9  14      281.14      284.74     31.09 o 
   6   9  14      131.72      111.37     27.45 o 
   7   9  14      784.75      899.88     42.04 o 
   8   9  14      261.99      230.15     60.22 o 
   9   9  14      532.54      584.80     73.53 o 
 -11  10  14       69.34       61.63     58.90 o 
 -10  10  14      921.40      891.81     55.06 o 
  -9  10  14       63.92       82.61     42.01 o 
  -8  10  14        3.47        5.11     27.33 o 
  -7  10  14     1536.23     1497.51     44.82 o 
  -6  10  14      166.76      170.71     29.31 o 
  -5  10  14     4012.83     3933.25     59.91 o 
  -4  10  14      155.14      153.47     24.42 o 
  -3  10  14      901.52      926.71     32.19 o 
  -2  10  14     1056.83     1039.87     35.39 o 
  -1  10  14      124.35      129.26     28.64 o 
   0  10  14     1180.42     1255.30     62.98 o 
   1  10  14      171.49      216.16     45.09 o 
   2  10  14     1151.60     1175.09     66.31 o 
   3  10  14     1727.18     1732.92     76.52 o 
   4  10  14       85.60       87.89     43.03 o 
   5  10  14      297.77      380.98     58.87 o 
   6  10  14      194.96      143.40     54.80 o 
   7  10  14      305.12      328.36     54.41 o 
   8  10  14      511.57      491.11     61.91 o 
   9  10  14        7.59      -18.57     63.79 o 
 -11  11  14     1549.58     1645.86     96.39 o 
 -10  11  14       11.86       55.34     44.01 o 
  -9  11  14      308.90      379.94     47.11 o 
  -8  11  14      271.07      293.02     32.67 o 
  -7  11  14      908.02      878.26     40.19 o 
  -6  11  14      647.23      716.70     36.04 o 
  -5  11  14       18.12       16.36     24.45 o 
  -4  11  14      365.24      321.35     30.00 o 
  -3  11  14      297.96      311.43     23.35 o 
  -2  11  14       56.96       45.48     22.98 o 
  -1  11  14       85.13       66.56     29.05 o 
   0  11  14     1700.20     1535.12     64.84 o 
   1  11  14     4862.44     4920.86    110.25 o 
   2  11  14      747.03      731.65     54.14 o 
   3  11  14       55.30       59.95     47.10 o 
   4  11  14     2087.39     2033.62     86.68 o 
   5  11  14      260.53      180.01     52.36 o 
   6  11  14      389.22      360.50     62.79 o 
   7  11  14      683.27      656.79     63.21 o 
   8  11  14      168.47      215.34     52.46 o 
   9  11  14      427.31      474.84     72.44 o 
 -11  12  14        5.14        7.69     49.40 o 
 -10  12  14     1025.98     1073.68     58.29 o 
  -9  12  14       71.99      103.35     36.26 o 
  -8  12  14       35.82       34.49     29.34 o 
  -7  12  14        6.06        7.40     29.31 o 
  -6  12  14        0.22        4.59     26.12 o 
  -5  12  14      747.94      716.02     36.37 o 
  -4  12  14      193.36      218.65     28.47 o 
  -3  12  14        6.02       -4.00     20.08 o 
  -2  12  14       14.64       24.80     20.29 o 
  -1  12  14      191.26      144.97     32.02 o 
   0  12  14     4903.02     4907.71    106.55 o 
   1  12  14        2.26        2.51     35.27 o 
   2  12  14      652.81      612.18     51.04 o 
   3  12  14        8.57        2.96     46.88 o 
   4  12  14       35.18       19.35     48.71 o 
   5  12  14      229.60      250.49     53.89 o 
   6  12  14        1.39        3.78     54.02 o 
   7  12  14      247.73      190.87     49.65 o 
   8  12  14      232.62      246.81     53.33 o 
 -11  13  14       96.29       57.59     58.54 o 
 -10  13  14      221.65      206.79     64.65 o 
  -9  13  14       62.38      108.77     41.69 o 
  -8  13  14       37.96        8.35     31.10 o 
  -7  13  14        8.72        8.72     27.57 o 
  -6  13  14       39.19       47.78     28.18 o 
  -5  13  14       18.68       18.24     27.27 o 
  -4  13  14       96.65       92.38     25.54 o 
  -3  13  14       49.80       45.06     20.01 o 
  -2  13  14       75.94      107.37     22.27 o 
  -1  13  14       29.21       37.91     20.79 o 
   0  13  14      218.54      227.66     40.68 o 
   1  13  14      297.70      274.96     43.70 o 
   2  13  14     1559.24     1480.23     69.54 o 
   3  13  14        2.18        1.28     47.83 o 
   4  13  14      120.58      127.03     49.93 o 
   5  13  14        7.78       12.82     49.19 o 
   6  13  14      165.10      148.13     58.42 o 
   7  13  14       15.17       12.87     50.72 o 
   8  13  14      125.28      126.88     53.97 o 
 -10  14  14      173.77      191.51     54.30 o 
  -9  14  14       82.49       92.33     45.72 o 
  -8  14  14      222.87      197.76     38.24 o 
  -7  14  14      246.69      299.90     34.78 o 
  -6  14  14      247.28      248.30     35.66 o 
  -5  14  14       73.31       58.88     28.00 o 
  -4  14  14      320.30      321.40     32.77 o 
  -3  14  14      175.77      180.21     22.52 o 
  -2  14  14      387.03      407.89     24.71 o 
  -1  14  14       90.09       83.90     20.64 o 
   0  14  14        5.83        2.89     24.62 o 
   1  14  14       73.40       69.70     43.06 o 
   2  14  14      192.11      131.31     44.40 o 
   3  14  14      340.29      361.49     55.49 o 
   4  14  14       16.58       27.62     41.98 o 
   5  14  14      124.76      134.36     55.62 o 
   6  14  14      258.27      256.05     60.89 o 
   7  14  14       50.38       76.80     58.91 o 
 -10  15  14      235.42      207.57     63.34 o 
  -9  15  14      145.18       79.85     59.43 o 
  -8  15  14      255.50      272.67     35.67 o 
  -7  15  14       38.27       32.74     27.73 o 
  -6  15  14     1036.89     1093.87     43.26 o 
  -5  15  14      172.97      223.30     32.25 o 
  -4  15  14      633.10      686.00     38.07 o 
  -3  15  14      488.69      445.87     26.49 o 
  -2  15  14      129.97      128.88     22.14 o 
  -1  15  14      683.80      767.80     29.47 o 
   0  15  14       53.96       40.76     23.44 o 
   1  15  14     1916.00     2004.38     77.83 o 
   2  15  14      281.74      243.21     52.32 o 
   3  15  14        3.76        9.15     40.32 o 
   4  15  14      948.69      955.91     70.84 o 
   5  15  14       27.78       35.92     41.95 o 
   6  15  14      634.82      694.71     68.70 o 
   7  15  14      422.11      466.06     66.59 o 
  -9  16  14      181.84      190.38     56.83 o 
  -8  16  14        2.13       12.61     30.33 o 
  -7  16  14      562.86      696.51     41.51 o 
  -6  16  14        1.18        7.97     30.50 o 
  -5  16  14     1408.70     1396.81     46.86 o 
  -4  16  14      209.34      255.24     32.47 o 
  -3  16  14      363.89      371.80     34.40 o 
  -2  16  14       17.75        7.25     20.23 o 
  -1  16  14      231.05      249.30     23.78 o 
   0  16  14     1328.01     1472.58     40.52 o 
   1  16  14      819.44      778.82     58.33 o 
   2  16  14      479.23      481.16     52.18 o 
   3  16  14      820.52      780.16     67.16 o 
   4  16  14       46.08       87.15     52.86 o 
   5  16  14     1050.38     1154.95     81.78 o 
   6  16  14       44.72       84.34     58.52 o 
  -8  17  14      137.51      140.11     51.62 o 
  -7  17  14       41.35       43.52     34.47 o 
  -6  17  14      484.59      545.91     38.99 o 
  -5  17  14       27.91       19.86     27.08 o 
  -4  17  14      135.85      143.23     31.28 o 
  -3  17  14        3.31       16.03     30.33 o 
  -2  17  14        1.85       -9.97     27.17 o 
  -1  17  14      643.55      682.78     29.71 o 
   0  17  14       48.45       51.86     32.54 o 
   1  17  14     1253.25     1339.46     69.42 o 
   2  17  14      528.54      561.53     59.16 o 
   3  17  14      145.20      118.50     51.24 o 
   4  17  14       37.96       29.00     53.06 o 
   5  17  14       24.02        1.23     44.38 o 
   6  17  14      641.67      727.30     71.94 o 
  -7  18  14      270.99      287.69     41.68 o 
  -6  18  14      443.08      464.41     38.03 o 
  -5  18  14        2.03      -13.59     30.27 o 
  -4  18  14        7.16       29.52     31.19 o 
  -3  18  14        0.16       -0.86     28.63 o 
  -2  18  14      553.47      627.25     52.31 o 
  -1  18  14       10.15       18.31     42.81 o 
   0  18  14      360.84      303.77     39.10 o 
   1  18  14        1.86        2.45     33.23 o 
   2  18  14       71.90      107.63     47.59 o 
   3  18  14       39.80       -3.54     43.27 o 
   4  18  14        2.07       -1.64     43.84 o 
   5  18  14      128.15      169.43     56.86 o 
  -6  19  14        2.69       18.13     36.84 o 
  -5  19  14       31.06       32.40     38.19 o 
  -4  19  14       21.31       23.32     31.04 o 
  -3  19  14      267.45      205.89     39.69 o 
  -2  19  14       23.83        5.60     35.77 o 
  -1  19  14      128.30      162.94     38.53 o 
   0  19  14       14.89       37.36     57.98 o 
   1  19  14        8.65        4.06     62.49 o 
   2  19  14      183.43      157.66     50.81 o 
   3  19  14       16.22       32.68     43.07 o 
   4  19  14       18.46       -6.91     44.06 o 
  -4  20  14      684.78      712.47     69.05 o 
  -3  20  14       11.80       42.13     60.27 o 
  -2  20  14       34.64      -24.86     62.63 o 
  -1  20  14       13.41       27.52     61.48 o 
 -13   1  15      236.88      295.45     45.69 o 
 -12   1  15      279.15      254.03     42.70 o 
 -11   1  15       14.71       44.43     33.36 o 
 -10   1  15      548.85      491.33     42.50 o 
  -9   1  15       15.11       13.66     29.27 o 
  -8   1  15      897.59      901.42     37.95 o 
  -7   1  15       97.04       94.39     38.38 o 
  -6   1  15      644.93      607.78     42.72 o 
  -5   1  15      497.53      515.83     21.03 o 
  -4   1  15      525.63      534.70     13.19 o 
  -3   1  15        9.85       12.76      9.53 o 
  -2   1  15     3969.43     3866.57     63.37 o 
  -1   1  15     1229.61     1280.65     39.40 o 
   0   1  15     1951.84     1866.89     32.79 o 
   1   1  15      122.29      107.25     17.50 o 
   2   1  15      752.05      739.28     23.76 o 
   3   1  15       48.09       54.30     15.99 o 
   4   1  15      175.81      155.57     22.66 o 
   5   1  15       38.34       49.70     20.69 o 
   6   1  15      320.51      285.64     36.15 o 
   7   1  15      461.61      537.78     47.50 o 
   8   1  15      341.60      347.82     37.82 o 
   9   1  15        3.29        9.56     33.59 o 
  10   1  15      432.56      413.23     41.55 o 
  11   1  15       93.56       74.92     35.91 o 
 -13   2  15       21.74       35.86     55.54 o 
 -12   2  15       54.01       52.70     40.70 o 
 -11   2  15     1090.90     1117.01     65.91 o 
 -10   2  15       37.88       58.71     33.12 o 
  -9   2  15      819.87      805.76     38.91 o 
  -8   2  15      443.32      460.08     33.78 o 
  -7   2  15       77.46       85.17     32.29 o 
  -6   2  15     4132.78     4046.81     75.15 o 
  -5   2  15       42.70       32.16     17.17 o 
  -4   2  15      536.45      521.01     22.91 o 
  -3   2  15      387.20      364.50     11.10 o 
  -2   2  15     4218.29     4075.42     53.76 o 
  -1   2  15     1510.22     1559.66     36.49 o 
   0   2  15      542.92      520.26     22.72 o 
   1   2  15     1305.49     1264.03     28.61 o 
   2   2  15       41.49       62.54     16.81 o 
   3   2  15     2017.85     1852.56     32.80 o 
   4   2  15     1208.71     1181.92     33.48 o 
   5   2  15      327.68      340.43     28.97 o 
   6   2  15     2593.18     2728.11     60.95 o 
   7   2  15        4.29       18.09     30.73 o 
   8   2  15      198.56      165.56     32.50 o 
   9   2  15      497.26      509.75     39.99 o 
  10   2  15       13.55       21.15     33.46 o 
  11   2  15      199.30      210.73     39.12 o 
 -13   3  15      674.28      763.25     71.80 o 
 -12   3  15     2121.36     2085.70     70.60 o 
 -11   3  15      444.05      420.50     46.69 o 
 -10   3  15      507.49      468.80     40.34 o 
  -9   3  15        0.77       -5.01     27.73 o 
  -8   3  15     1332.22     1365.52     56.65 o 
  -7   3  15     1082.22     1068.99     48.98 o 
  -6   3  15      166.00      167.92     21.34 o 
  -5   3  15     1442.45     1430.60     33.37 o 
  -4   3  15      892.73      858.69     27.47 o 
  -3   3  15     1214.48     1244.79     33.04 o 
  -2   3  15       19.25       32.03     21.65 o 
  -1   3  15      720.35      791.54     29.22 o 
   0   3  15      960.94      977.64     26.30 o 
   1   3  15       30.45       35.16     17.31 o 
   2   3  15      769.97      722.14     23.68 o 
   3   3  15      596.17      627.05     25.32 o 
   4   3  15      289.94      271.36     21.91 o 
   5   3  15     2717.48     2730.22     43.91 o 
   6   3  15      189.90      201.10     32.56 o 
   7   3  15        7.55       13.92     28.86 o 
   8   3  15      688.71      634.25     43.19 o 
   9   3  15       22.63        4.36     31.03 o 
  10   3  15      307.66      269.53     38.57 o 
  11   3  15        2.28       -7.89     42.63 o 
 -12   4  15        2.02       41.01     41.72 o 
 -11   4  15     1364.19     1343.15    102.66 o 
 -10   4  15        0.34        6.83     29.46 o 
  -9   4  15      257.67      266.66     32.26 o 
  -8   4  15        3.14       13.62     31.64 o 
  -7   4  15       59.17       50.77     34.50 o 
  -6   4  15     1255.99     1246.76     39.01 o 
  -5   4  15        3.97        7.44     17.50 o 
  -4   4  15     1164.31     1047.10     30.59 o 
  -3   4  15        5.88        5.02     18.67 o 
  -2   4  15      342.51      352.52     25.52 o 
  -1   4  15       11.32       14.70     20.18 o 
   0   4  15        6.36       -1.95     17.52 o 
   1   4  15     3169.96     3148.05     50.52 o 
   2   4  15      115.89       96.61     16.24 o 
   3   4  15      294.58      284.02     20.86 o 
   4   4  15      392.20      402.13     22.09 o 
   5   4  15       14.80       17.95     17.29 o 
   6   4  15      207.52      210.49     34.05 o 
   7   4  15      235.72      222.26     35.35 o 
   8   4  15      111.68      120.87     34.17 o 
   9   4  15       76.25       61.65     32.99 o 
  10   4  15        2.49       18.75     31.56 o 
 -12   5  15       13.48       43.78     39.09 o 
 -11   5  15      184.52      215.78     43.02 o 
 -10   5  15       56.77       51.66     27.92 o 
  -9   5  15       35.86       21.55     29.27 o 
  -8   5  15      192.69      213.17     37.64 o 
  -7   5  15      105.34       99.27     34.55 o 
  -6   5  15      221.37      242.99     27.91 o 
  -5   5  15      244.61      252.39     26.23 o 
  -4   5  15      162.61      141.68     21.21 o 
  -3   5  15      246.24      235.07     22.37 o 
  -2   5  15       82.07       62.92     22.07 o 
  -1   5  15      435.25      432.92     25.37 o 
   0   5  15       84.36       83.25     19.78 o 
   1   5  15       63.90       68.92     19.20 o 
   2   5  15      301.53      276.96     21.08 o 
   3   5  15      210.37      194.21     18.75 o 
   4   5  15       63.42       60.50     15.88 o 
   5   5  15        6.41        6.21     26.95 o 
   6   5  15        1.12       -4.57     29.93 o 
   7   5  15        5.32       10.20     30.01 o 
   8   5  15       52.12       54.62     32.92 o 
   9   5  15      104.79      135.74     35.13 o 
  10   5  15        4.63       15.25     55.26 o 
 -11   6  15      107.86      107.94     41.00 o 
 -10   6  15      289.32      267.31     36.22 o 
  -9   6  15      120.26       96.11     27.67 o 
  -8   6  15      122.24      145.00     37.53 o 
  -7   6  15      714.08      694.39     32.33 o 
  -6   6  15       72.98       78.60     22.14 o 
  -5   6  15        0.11       -3.55     24.65 o 
  -4   6  15      194.31      194.40     27.69 o 
  -3   6  15        8.27        7.70     20.46 o 
  -2   6  15     2043.27     2063.20     41.83 o 
  -1   6  15     1053.58      974.79     31.17 o 
   0   6  15      222.69      219.48     22.23 o 
   1   6  15        2.97       12.51     17.36 o 
   2   6  15      341.26      330.69     21.49 o 
   3   6  15      479.12      448.36     20.98 o 
   4   6  15      681.65      703.68     37.68 o 
   5   6  15       33.63       22.22     28.47 o 
   6   6  15     1010.31     1063.28     46.65 o 
   7   6  15       26.58       18.37     28.71 o 
   8   6  15      151.63      132.73     33.54 o 
   9   6  15      524.77      465.69     38.31 o 
  10   6  15       19.50       82.27     59.65 o 
 -11   7  15       72.05       64.49     45.15 o 
 -10   7  15      900.92      968.66     59.59 o 
  -9   7  15        6.89        8.84     28.56 o 
  -8   7  15      728.22      719.75     47.20 o 
  -7   7  15     1333.87     1340.36     40.66 o 
  -6   7  15      140.98      125.59     24.57 o 
  -5   7  15      802.36      835.13     39.05 o 
  -4   7  15       21.51       20.29     26.80 o 
  -3   7  15     1739.53     1760.28     50.93 o 
  -2   7  15     3271.58     3210.42     64.23 o 
  -1   7  15      659.46      639.16     28.55 o 
   0   7  15     3181.33     3025.16     45.86 o 
   1   7  15      176.90      168.72     22.10 o 
   2   7  15     1069.01     1089.74     40.78 o 
   3   7  15       98.34      106.60     26.78 o 
   4   7  15      456.33      425.50     54.92 o 
   5   7  15     2368.39     2358.77     59.94 o 
   6   7  15      497.70      525.86     41.68 o 
   7   7  15      704.72      751.70     41.17 o 
   8   7  15      932.65      982.19     44.68 o 
   9   7  15      445.06      472.01     67.08 o 
 -11   8  15      682.90      710.05     83.75 o 
 -10   8  15      180.47      161.53     29.19 o 
  -9   8  15     1319.67     1359.96     44.95 o 
  -8   8  15      262.22      298.97     41.14 o 
  -7   8  15      199.80      195.50     26.42 o 
  -6   8  15     2205.63     2064.51     45.71 o 
  -5   8  15      416.29      371.70     27.67 o 
  -4   8  15      998.33     1072.42     43.16 o 
  -3   8  15      594.82      616.42     29.78 o 
  -2   8  15     1031.40     1076.06     34.36 o 
  -1   8  15     3188.73     3170.72    102.49 o 
   0   8  15     1004.06     1030.38     44.13 o 
   1   8  15     1391.78     1333.30     63.09 o 
   2   8  15      505.95      485.63     49.27 o 
   3   8  15     1496.88     1509.32     74.76 o 
   4   8  15     1497.45     1507.75     49.97 o 
   5   8  15       35.61       58.21     26.78 o 
   6   8  15     2757.53     2705.99     80.14 o 
   7   8  15      134.42      129.87     31.18 o 
   8   8  15      416.33      378.08     68.80 o 
   9   8  15      639.30      598.96     69.48 o 
 -11   9  15        1.44       27.53     58.65 o 
 -10   9  15     1609.61     1694.42     67.82 o 
  -9   9  15      170.76      164.40     30.51 o 
  -8   9  15        7.66       13.64     37.63 o 
  -7   9  15      323.49      355.30     30.45 o 
  -6   9  15      278.13      311.33     27.91 o 
  -5   9  15     1023.63     1007.34     36.02 o 
  -4   9  15        4.61       12.13     27.46 o 
  -3   9  15     1195.65     1253.66     36.84 o 
  -2   9  15      266.08      201.08     24.06 o 
  -1   9  15      436.87      442.52     34.75 o 
   0   9  15     1135.63     1129.75     44.14 o 
   1   9  15       22.59       37.17     42.33 o 
   2   9  15      748.20      716.62     59.21 o 
   3   9  15       78.57      103.11     41.90 o 
   4   9  15       84.64       90.36     41.07 o 
   5   9  15     1731.63     1930.14     88.37 o 
   6   9  15        4.63        5.44     27.77 o 
   7   9  15      185.19      222.60     31.53 o 
   8   9  15       59.54       73.61     50.41 o 
   9   9  15      209.38      183.07     68.84 o 
 -11  10  15       18.90       10.59     52.91 o 
 -10  10  15       74.39       55.99     40.52 o 
  -9  10  15      268.85      191.01     45.49 o 
  -8  10  15       11.20        2.94     29.17 o 
  -7  10  15       81.73       74.23     25.71 o 
  -6  10  15       34.90        3.02     27.05 o 
  -5  10  15       63.24       54.18     25.97 o 
  -4  10  15       18.17       25.37     23.50 o 
  -3  10  15        4.19        3.11     23.40 o 
  -2  10  15       51.12       56.88     23.59 o 
  -1  10  15      172.62      185.69     32.84 o 
   0  10  15      895.14      810.58     42.11 o 
   1  10  15      387.08      364.77     46.00 o 
   2  10  15      195.36      272.35     45.40 o 
   3  10  15      497.87      505.48     59.38 o 
   4  10  15       92.17       97.93     54.47 o 
   5  10  15      314.37      305.53     57.24 o 
   6  10  15        7.67       28.54     52.19 o 
   7  10  15        0.12       10.24     47.55 o 
   8  10  15        5.69       12.13     50.40 o 
 -11  11  15       37.98       35.27     52.81 o 
 -10  11  15      282.47      215.23     47.87 o 
  -9  11  15       58.01       54.58     38.79 o 
  -8  11  15       22.87       28.28     31.14 o 
  -7  11  15     1210.19     1261.61     43.46 o 
  -6  11  15        0.51       -6.61     26.13 o 
  -5  11  15       82.89       87.93     24.77 o 
  -4  11  15       42.84       41.63     26.63 o 
  -3  11  15      521.39      558.54     27.33 o 
  -2  11  15      901.05      925.38     33.98 o 
  -1  11  15       13.10       11.69     30.84 o 
   0  11  15      260.67      275.79     35.54 o 
   1  11  15      611.65      693.98     56.91 o 
   2  11  15       79.30       69.45     47.12 o 
   3  11  15     1052.22     1081.67     68.05 o 
   4  11  15      469.65      485.68     60.16 o 
   5  11  15     1129.30     1044.17     68.66 o 
   6  11  15       96.53      120.62     51.10 o 
   7  11  15        1.29       49.25     56.08 o 
   8  11  15       10.56       -9.62     56.72 o 
 -10  12  15        7.45       12.71     60.14 o 
  -9  12  15      511.07      462.74     54.81 o 
  -8  12  15      951.18      904.57     41.88 o 
  -7  12  15      386.43      376.30     31.84 o 
  -6  12  15      392.83      383.72     31.82 o 
  -5  12  15       37.41       33.43     26.78 o 
  -4  12  15     1023.33     1015.13     38.41 o 
  -3  12  15       74.72       64.46     21.57 o 
  -2  12  15      788.64      764.20     29.74 o 
  -1  12  15      280.01      318.80     28.37 o 
   0  12  15       48.62       55.76     29.08 o 
   1  12  15      835.92      903.90     63.27 o 
   2  12  15      103.29      111.46     48.02 o 
   3  12  15      132.59      166.19     44.97 o 
   4  12  15      531.97      592.61     61.64 o 
   5  12  15       39.09       20.17     41.18 o 
   6  12  15      356.19      507.42     61.15 o 
   7  12  15       53.83       23.47     56.88 o 
   8  12  15       41.31       59.77     61.38 o 
 -10  13  15     1127.98     1113.36     80.56 o 
  -9  13  15       26.20       14.82     40.10 o 
  -8  13  15      230.69      219.26     35.87 o 
  -7  13  15      778.78      846.63     41.51 o 
  -6  13  15      642.36      577.24     35.92 o 
  -5  13  15      120.34      164.70     29.96 o 
  -4  13  15      417.69      415.94     32.12 o 
  -3  13  15      486.92      506.84     27.70 o 
  -2  13  15      597.65      589.89     27.34 o 
  -1  13  15      128.41      137.96     22.87 o 
   0  13  15     2782.57     2613.04     85.32 o 
   1  13  15       71.60      155.10     49.40 o 
   2  13  15      352.67      334.72     55.35 o 
   3  13  15        7.73       24.53     40.98 o 
   4  13  15      107.28       96.06     51.88 o 
   5  13  15     1060.33     1078.79     72.45 o 
   6  13  15        2.04       -4.47     50.70 o 
   7  13  15        7.09       13.67     50.02 o 
  -9  14  15      334.87      373.19     68.12 o 
  -8  14  15      125.72       95.75     33.04 o 
  -7  14  15      461.40      510.62     38.35 o 
  -6  14  15      973.27      918.80     42.61 o 
  -5  14  15      403.32      379.77     34.42 o 
  -4  14  15      210.44      183.47     32.17 o 
  -3  14  15       46.01       39.13     20.92 o 
  -2  14  15       94.98       86.70     22.28 o 
  -1  14  15      116.69      118.11     23.56 o 
   0  14  15      102.87      125.02     28.66 o 
   1  14  15       42.14       31.22     44.98 o 
   2  14  15      140.13      139.70     49.84 o 
   3  14  15      104.70      130.92     50.13 o 
   4  14  15      332.65      444.81     63.39 o 
   5  14  15       11.60       48.37     51.98 o 
   6  14  15      483.66      419.62     68.41 o 
   7  14  15        0.24        7.55     46.43 o 
  -9  15  15       47.02       39.66     58.43 o 
  -8  15  15        0.65      -16.45     32.04 o 
  -7  15  15      171.76      187.59     34.55 o 
  -6  15  15        4.32       21.99     31.38 o 
  -5  15  15     1419.64     1442.26     48.01 o 
  -4  15  15       48.96       28.83     30.45 o 
  -3  15  15        3.80        3.87     21.67 o 
  -2  15  15       13.25       13.59     22.03 o 
  -1  15  15        2.13       -4.14     22.05 o 
   0  15  15        0.79        3.39     23.84 o 
   1  15  15      145.36      125.52     28.69 o 
   2  15  15        2.42       13.83     40.26 o 
   3  15  15      383.17      328.43     56.98 o 
   4  15  15      246.32      219.98     52.23 o 
   5  15  15      116.70       91.78     58.01 o 
   6  15  15        0.84      -36.79     53.20 o 
  -8  16  15        9.94       -1.76     38.17 o 
  -7  16  15       55.24       43.57     30.76 o 
  -6  16  15       19.30       25.45     32.06 o 
  -5  16  15       11.25        0.68     29.89 o 
  -4  16  15       46.01       26.43     29.58 o 
  -3  16  15        0.15        1.03     28.34 o 
  -2  16  15       58.48       79.72     23.57 o 
  -1  16  15      132.03      118.81     23.71 o 
   0  16  15       39.87       23.45     23.39 o 
   1  16  15      281.60      326.55     53.75 o 
   2  16  15      138.98      139.68     52.79 o 
   3  16  15       78.88       94.81     44.24 o 
   4  16  15      101.35       83.74     54.11 o 
   5  16  15        4.20      -17.71     44.63 o 
  -7  17  15        2.01      -28.02     33.92 o 
  -6  17  15        1.64       28.51     32.79 o 
  -5  17  15      463.18      434.26     38.27 o 
  -4  17  15        0.24      -24.00     29.36 o 
  -3  17  15        3.18       13.92     29.03 o 
  -2  17  15      125.66      122.15     29.83 o 
  -1  17  15      494.16      490.08     33.56 o 
   0  17  15      117.90      132.01     29.25 o 
   1  17  15       16.44       21.04     31.47 o 
   2  17  15      417.54      377.37     52.40 o 
   3  17  15      303.30      337.47     57.64 o 
   4  17  15      275.79      280.20     54.21 o 
   5  17  15      411.77      471.97     70.11 o 
  -6  18  15      300.77      365.24     48.64 o 
  -5  18  15        4.05       55.78     33.76 o 
  -4  18  15       44.87       43.82     30.86 o 
  -3  18  15      306.09      269.13     33.04 o 
  -2  18  15      515.21      573.61     49.51 o 
  -1  18  15      153.61      230.55     44.66 o 
   0  18  15      142.03      183.33     46.36 o 
   1  18  15     1070.23     1139.98     51.41 o 
   2  18  15        7.93       30.06     42.64 o 
   3  18  15      356.41      382.33     61.62 o 
   4  18  15      309.57      269.89     61.79 o 
  -5  19  15      206.92      222.29     61.04 o 
  -4  19  15        0.45        6.11     62.40 o 
  -3  19  15      131.60      136.31     63.49 o 
  -2  19  15        1.71       12.14     60.24 o 
  -1  19  15      367.12      474.21     74.06 o 
   0  19  15      388.73      313.41     62.10 o 
   2  19  15      144.83      129.19     49.09 o 
   3  19  15        3.10       -9.98     46.75 o 
 -12   0  16      180.84      195.00     58.17 o 
 -11   0  16        4.60       27.97     52.21 o 
 -10   0  16      335.84      293.13     59.65 o 
  -9   0  16      170.32      171.42     53.50 o 
  -8   0  16      826.08      805.91     48.66 o 
  -7   0  16     1314.84     1280.04     77.68 o 
  -6   0  16     1327.82     1243.79     72.74 o 
  -5   0  16      521.74      513.14     56.09 o 
  -4   0  16     3957.81     3867.85     45.51 o 
  -3   0  16     1063.10     1105.90     29.22 o 
  -2   0  16     1480.06     1319.54     61.43 o 
  -1   0  16     5113.67     5127.38     99.37 o 
   0   0  16     3823.54     3955.54    132.62 o 
   1   0  16      166.25      199.51     27.43 o 
   2   0  16     2873.25     2823.25     57.09 o 
   3   0  16       51.31       72.20     25.22 o 
   4   0  16     6829.84     6665.04     84.00 o 
   5   0  16     2914.47     2683.99     57.07 o 
   6   0  16      205.91      296.24     47.02 o 
   7   0  16      767.26      694.25     57.08 o 
   8   0  16       55.22       62.52     50.26 o 
   9   0  16      750.58      768.53     69.48 o 
  10   0  16     1776.06     1769.71     87.38 o 
 -12   1  16      656.59      703.34     55.44 o 
 -11   1  16        3.45       18.59     39.65 o 
 -10   1  16        2.41       14.04     33.64 o 
  -9   1  16      613.39      582.32     38.40 o 
  -8   1  16      757.28      723.73     32.89 o 
  -7   1  16      501.26      454.00     42.58 o 
  -6   1  16      388.61      404.91     41.30 o 
  -5   1  16       81.17       84.21     15.49 o 
  -4   1  16      570.77      562.78     22.37 o 
  -3   1  16     3081.50     2959.84     36.33 o 
  -2   1  16     5422.26     5422.20    123.76 o 
  -1   1  16     1542.42     1511.24     40.87 o 
   0   1  16      322.85      315.08     22.29 o 
   1   1  16      368.99      336.51     20.76 o 
   2   1  16      193.73      173.63     19.27 o 
   3   1  16     4953.24     4648.61     50.08 o 
   4   1  16      297.99      287.18     20.70 o 
   5   1  16      377.75      353.19     25.74 o 
   6   1  16      954.92      934.45     32.62 o 
   7   1  16      101.49       87.15     32.11 o 
   8   1  16      526.66      499.31     40.63 o 
   9   1  16        1.74       -1.89     33.06 o 
  10   1  16      291.53      344.01     41.94 o 
  11   1  16      188.07      220.55     59.85 o 
 -13   2  16       35.80       40.77     58.93 o 
 -12   2  16        7.21      -12.60     38.22 o 
 -11   2  16      503.19      491.07     49.23 o 
 -10   2  16      204.57      146.44     35.29 o 
  -9   2  16      191.48      218.06     32.89 o 
  -8   2  16      442.87      382.56     44.01 o 
  -7   2  16       92.59       94.36     37.71 o 
  -6   2  16        9.97       18.54     28.80 o 
  -5   2  16       51.25       27.53     16.99 o 
  -4   2  16      300.55      331.10     21.85 o 
  -3   2  16      693.32      719.71     37.03 o 
  -2   2  16      226.92      246.54     40.71 o 
  -1   2  16      273.83      274.90     24.33 o 
   0   2  16      452.11      441.25     23.58 o 
   1   2  16      490.58      463.41     22.51 o 
   2   2  16        2.68       -7.25     15.98 o 
   3   2  16      336.27      335.75     21.50 o 
   4   2  16      458.09      458.44     25.75 o 
   5   2  16      443.96      420.43     26.33 o 
   6   2  16      355.20      401.59     37.99 o 
   7   2  16       13.66        1.14     28.64 o 
   8   2  16       57.76       53.30     36.05 o 
   9   2  16       36.34       37.16     35.75 o 
  10   2  16       50.23       45.68     34.54 o 
  11   2  16        7.84       -8.51     52.13 o 
 -13   3  16       32.01       51.02     59.12 o 
 -12   3  16      480.46      462.26     49.29 o 
 -11   3  16       78.52       54.16     38.10 o 
 -10   3  16       38.60       30.51     31.16 o 
  -9   3  16       10.01       34.03     29.66 o 
  -8   3  16      168.33      132.26     40.65 o 
  -7   3  16      287.03      267.35     56.99 o 
  -6   3  16     1979.85     1866.19     38.18 o 
  -5   3  16      461.63      417.48     24.70 o 
  -4   3  16        4.51       12.36     17.24 o 
  -3   3  16       26.13       22.42     18.28 o 
  -2   3  16      687.09      691.50     30.19 o 
  -1   3  16     3489.02     3401.57     53.82 o 
   0   3  16      207.93      208.40     22.29 o 
   1   3  16      163.53      142.13     19.23 o 
   2   3  16      140.82      132.05     19.32 o 
   3   3  16      198.46      227.14     19.13 o 
   4   3  16      236.47      208.40     21.73 o 
   5   3  16       49.87       40.71     19.97 o 
   6   3  16      492.88      536.15     40.03 o 
   7   3  16       14.85       38.76     32.68 o 
   8   3  16      398.31      391.29     40.67 o 
   9   3  16        0.16       -3.77     36.12 o 
  10   3  16       43.72       25.87     31.40 o 
 -12   4  16      460.94      405.38     65.51 o 
 -11   4  16      636.36      601.54     47.70 o 
 -10   4  16      130.00      157.50     32.48 o 
  -9   4  16      253.80      257.26     32.81 o 
  -8   4  16     1613.01     1581.49     80.85 o 
  -7   4  16      215.06      243.12     40.24 o 
  -6   4  16      167.10      173.82     23.84 o 
  -5   4  16      277.18      249.44     23.01 o 
  -4   4  16      264.58      304.40     22.92 o 
  -3   4  16      979.90     1009.21     30.54 o 
  -2   4  16       41.10       28.59     22.28 o 
  -1   4  16     1466.76     1452.60     37.53 o 
   0   4  16     1218.45     1243.55     33.85 o 
   1   4  16       38.56       36.25     17.12 o 
   2   4  16     1166.12     1109.69     28.11 o 
   3   4  16      203.28      178.40     21.16 o 
   4   4  16      759.17      716.56     27.46 o 
   5   4  16     1634.48     1579.17     52.02 o 
   6   4  16      338.83      355.19     35.27 o 
   7   4  16        4.34       -4.03     32.81 o 
   8   4  16       50.34       25.94     30.37 o 
   9   4  16       53.38       33.80     32.00 o 
  10   4  16      413.99      427.72     41.33 o 
 -12   5  16      790.60      823.29     74.67 o 
 -11   5  16      321.07      327.39     48.50 o 
 -10   5  16      647.56      637.85     38.02 o 
  -9   5  16      575.26      651.50     51.64 o 
  -8   5  16      184.39      192.98     37.77 o 
  -7   5  16      685.96      628.39     44.24 o 
  -6   5  16      505.46      464.42     37.80 o 
  -5   5  16       14.18       32.59     24.23 o 
  -4   5  16       56.82       96.22     20.09 o 
  -3   5  16      325.39      318.44     23.95 o 
  -2   5  16     3407.32     3303.66     52.14 o 
  -1   5  16     3081.58     2990.31     49.35 o 
   0   5  16      979.02      944.70     31.30 o 
   1   5  16      553.29      599.03     28.12 o 
   2   5  16      193.93      173.20     18.07 o 
   3   5  16     1511.40     1522.07     34.73 o 
   4   5  16      686.68      705.45     40.56 o 
   5   5  16      195.33      207.80     29.57 o 
   6   5  16      236.71      236.22     32.37 o 
   7   5  16        6.87        1.26     31.89 o 
   8   5  16      532.53      551.04     41.67 o 
   9   5  16      346.36      312.19     41.37 o 
 -11   6  16      109.86      122.77     33.75 o 
 -10   6  16      520.43      477.39     37.18 o 
  -9   6  16        2.11        3.43     25.92 o 
  -8   6  16     1183.05     1308.51     57.38 o 
  -7   6  16      140.21      130.66     24.49 o 
  -6   6  16      329.17      329.89     28.26 o 
  -5   6  16      197.81      225.51     28.44 o 
  -4   6  16      452.90      453.00     32.10 o 
  -3   6  16     1126.50     1103.75     33.26 o 
  -2   6  16      209.79      193.58     24.92 o 
  -1   6  16      877.06      864.05     36.01 o 
   0   6  16     2355.26     2386.48     55.17 o 
   1   6  16      753.63      745.73     28.83 o 
   2   6  16      925.23      929.52     47.82 o 
   3   6  16       93.63       88.35     17.93 o 
   4   6  16      484.71      428.27     36.93 o
[truncated: 82,602 more chars]
